# Supplementary material for: Discovery of beneficial haplotypes for complex traits in maize landraces
Source: Nat Commun. 2020 Oct 2;11:4954. doi: 10.1038/s41467-020-18683-3 (PMC7532167; doi:10.1038/s41467-020-18683-3)
Supplement: Supplementary file 6 — Source Data [file 41467_2020_18683_MOESM6_ESM.xlsx]

## Sheet: Fig. 1a
Fig. 1a: Venn Diagram
n LR	n BL	n Overlap
356724	363290	263103

## Sheet: Fig. 1b
Fig. 1b: Haplotype frequencies
Frequency DH	Frequency BL
0.44102	0.507692
0.120085	0.0153846
0.0935175	0.0153846
0.302869	0.138462
0.0191286	0.184615
0.0010627	0.107692
0.0053135	0.0153846
0.0170032	0
0	0.0153846
0.44102	0.507692
0.213603	0.138462
0.301807	0.138462
0.0201913	0.184615
0.0010627	0
0.0180659	0.0153846
0.0042508	0.0153846
0.561105	0.523077
0.0935175	0.0153846
0.324123	0.138462
0.0201913	0.184615
0.0010627	0.0769231
0	0.0307692
0	0.0307692
0.44102	0.507692
0.214665	0.138462
0.324123	0.169231
0.0191286	0.184615
0.0010627	0
0.110521	0.2
0.120085	0.0307692
0.327311	0.307692
0.088204	0.0153846
0.306057	0.153846
0.0031881	0.0769231
0.0191286	0.138462
0.0010627	0.0153846
0.0053135	0
0.0010627	0.0153846
0.0010627	0
0.0170032	0
0	0.0307692
0	0.0153846
0.437832	0.523077
0.443146	0.184615
0.0935175	0.0153846
0.0191286	0.153846
0.0021254	0.0153846
0.0042508	0.0923077
0	0.0153846
0.436769	0.369231
0.120085	0.0153846
0.0935175	0.0153846
0.113709	0.107692
0.0191286	0.153846
0.0021254	0.0153846
0.191286	0.0307692
0.0180659	0
0.0010627	0.0307692
0.0042508	0
0	0.123077
0	0.0923077
0	0.0307692
0	0.0153846
0.436769	0.369231
0.252922	0.292308
0.115834	0.138462
0.193411	0.0461538
0.0010627	0.153846
0.378321	0.292308
0.120085	0
0.0935175	0.0153846
0.132837	0.261538
0.0584485	0
0.0021254	0.0153846
0.191286	0.2
0.0180659	0.0769231
0.0010627	0
0.0042508	0.0307692
0	0.0153846
0	0.0769231
0	0.0153846
0.379384	0.307692
0.213603	0.0153846
0.382572	0.430769
0.0021254	0.0307692
0.0010627	0
0.021254	0.107692
0	0.0923077
0	0.0153846
0.379384	0.307692
0.213603	0.0153846
0.304995	0.246154
0.077577	0.153846
0.0021254	0.0307692
0.0180659	0
0.0042508	0.107692
0	0.123077
0	0.0153846
0.381509	0.338462
0.213603	0.0153846
0.113709	0.123077
0.268863	0.169231
0.0223167	0.107692
0	0.123077
0	0.0923077
0	0.0153846
0	0.0153846
0.381509	0.338462
0.235919	0.246154
0.113709	0.215385
0.268863	0.184615
0	0.0153846
0.381509	0.338462
0.213603	0.0153846
0.304995	0.246154
0.077577	0.153846
0.0223167	0.230769
0	0.0153846
0.147715	0.153846
0.217853	0.0769231
0.231668	0.153846
0.304995	0.246154
0.077577	0.153846
0.0021254	0.0307692
0.0010627	0
0.0170032	0
0	0.123077
0	0.0153846
0	0.0307692
0	0.0153846
0.379384	0.307692
0.613177	0.461538
0.0021254	0.0307692
0.0010627	0.0461538
0.0042508	0.138462
0	0.0153846
0.442083	0.369231
0.213603	0.0153846
0.113709	0.107692
0.0191286	0
0.0021254	0.0307692
0.190223	0.0615385
0.0010627	0
0.0170032	0
0.0010627	0.0153846
0	0.123077
0	0.0615385
0	0.0615385
0	0.0923077
0	0.0153846
0	0.0153846
0	0.0153846
0	0.0153846
0.103082	0.153846
0.335813	0.2
0.339001	0.230769
0.088204	0.0153846
0.116897	0.2
0.0170032	0.0153846
0	0.0153846
0	0.107692
0	0.0615385
0.147715	0.153846
0.213603	0.0153846
0.294368	0.246154
0.113709	0.138462
0.210414	0.261538
0.0201913	0.184615
0.442083	0.4
0.213603	0.0153846
0.113709	0.107692
0.0191286	0.0923077
0.0031881	0.0615385
0.191286	0.0615385
0.0170032	0
0	0.0307692
0	0.107692
0	0.0923077
0	0.0153846
0	0.0153846
0.461211	0.523077
0.232731	0.123077
0.304995	0.2
0.0010627	0
0	0.0307692
0	0.107692
0	0.0153846
0.768332	0.830769
0.213603	0.0153846
0.0010627	0
0.0170032	0
0	0.0307692
0	0.107692
0	0.0153846
0.442083	0.276923
0.21254	0.0615385
0.324123	0.307692
0.0010627	0
0.0021254	0.169231
0.0010627	0
0.0170032	0
0	0.123077
0	0.0615385
0.442083	0.569231
0.213603	0.0153846
0.30712	0.246154
0.0191286	0.107692
0.0180659	0
0	0.0461538
0	0.0153846
0.442083	0.461538
0.213603	0.0153846
0.326249	0.369231
0.0180659	0
0	0.0461538
0	0.107692
0.442083	0.461538
0.213603	0.0461538
0.30712	0.230769
0.0191286	0.107692
0.0180659	0
0	0.107692
0	0.0153846
0	0.0307692
0.442083	0.261538
0.213603	0.0615385
0.113709	0.107692
0.021254	0.153846
0.191286	0.0769231
0.0180659	0
0	0.215385
0	0.107692
0	0.0153846
0.555792	0.6
0.213603	0.0153846
0.21254	0.230769
0.0180659	0
0	0.0461538
0	0.107692
0.100956	0.153846
0.213603	0.0153846
0.341126	0.261538
0.304995	0.215385
0.0371945	0.0923077
0.0021254	0.0615385
0	0.0153846
0	0.0153846
0	0.107692
0	0.0153846
0	0.0153846
0	0.0153846
0	0.0153846
0.442083	0.430769
0.213603	0.0461538
0.304995	0.246154
0.0393199	0.138462
0	0.138462
0.323061	0.307692
0.139214	0.0153846
0.10627	0
0.088204	0.0153846
0.299681	0.138462
0.0042508	0.0153846
0.0127524	0.0769231
0.0042508	0
0.0042508	0
0.0170032	0
0.0010627	0
0	0.123077
0	0.0307692
0	0.0615385
0	0.0153846
0	0.0461538
0	0.0307692
0	0.0153846
0	0.0153846
0	0.0153846
0	0.0307692
0	0.0307692
0	0.0153846
0.328374	0.430769
0.350691	0.169231
0.130712	0.230769
0.0042508	0
0.185972	0.0307692
0	0.123077
0	0.0153846
0.153029	0.246154
0.333688	0.0461538
0.128587	0.338462
0.170032	0.0615385
0.0010627	0
0.0042508	0.0769231
0.0010627	0
0.021254	0.0769231
0.187035	0.0461538
0	0.0307692
0	0.0615385
0	0.0153846
0.170032	0.338462
0.330499	0.0307692
0.0850159	0.107692
0.0276302	0.0615385
0.136026	0.0461538
0.0042508	0.0307692
0.042508	0.0461538
0.187035	0.0615385
0.0170032	0.0615385
0	0.123077
0	0.0153846
0	0.0153846
0	0.0307692
0	0.0307692
0.170032	0.338462
0.223167	0.0615385
0.105207	0.0307692
0.0021254	0
0.088204	0.230769
0.163656	0.0307692
0.0010627	0.0153846
0.042508	0.169231
0.187035	0.0461538
0.0170032	0
0	0.0615385
0	0.0153846
0.21254	0.230769
0.232731	0.0615385
0.0892667	0.261538
0.16153	0.0461538
0.0170032	0.0769231
0.0393199	0.0769231
0.0021254	0.123077
0.188098	0.0307692
0.0488842	0.0923077
0.0010627	0
0.00743889	0
0.105207	0.215385
0.232731	0.0153846
0.110521	0.0615385
0.0871413	0.2
0.249734	0.215385
0.0138151	0
0.0053135	0.230769
0.195537	0
0	0.0153846
0	0.0153846
0	0.0307692
0.356004	0.4
0.515409	0.215385
0.110521	0.0615385
0.0180659	0.276923
0	0.0461538
0.10627	0.307692
0.515409	0.215385
0.110521	0.0615385
0.249734	0.215385
0.0180659	0.2
0.10627	0.169231
0.22423	0
0.110521	0.0615385
0.0860786	0.107692
0.249734	0.353846
0.0180659	0.138462
0.196599	0.0923077
0.00850159	0
0	0.0153846
0	0.0153846
0	0.0461538
0.302869	0.261538
0.232731	0
0.110521	0.0615385
0.0860786	0.107692
0.249734	0.384615
0.0180659	0.184615
0.105207	0.169231
0.232731	0
0.112646	0.123077
0.0860786	0.107692
0.249734	0.384615
0.0180659	0.138462
0.195537	0.0307692
0	0.0307692
0	0.0153846
0.21254	0.292308
0.232731	0.0615385
0.281615	0.138462
0.250797	0.353846
0.0170032	0.138462
0.0053135	0.0153846
0.105207	0.138462
0.232731	0.0307692
0.360255	0.523077
0.281615	0.138462
0.0138151	0.0307692
0.0010627	0.0461538
0.0053135	0.0153846
0	0.0307692
0	0.0461538
0.703507	0.753846
0.100956	0.184615
0.195537	0.0307692
0	0.0307692
0.121148	0.276923
0.238045	0.0461538
0.341126	0.369231
0.0871413	0.153846
0.209352	0.0615385
0.0031881	0.0615385
0	0.0307692
0.121148	0.307692
0.232731	0
0.341126	0.369231
0.299681	0.276923
0.0053135	0.0153846
0	0.0307692
0.461211	0.569231
0.1339	0.0307692
0.104145	0
0.0871413	0.153846
0.0138151	0.0307692
0.198725	0.0923077
0.0010627	0.0307692
0	0.0153846
0	0.0307692
0	0.0307692
0	0.0153846
0.461211	0.6
0.1339	0.0615385
0.11796	0.0307692
0.0903294	0.215385
0.0010627	0.0461538
0.195537	0.0461538
0.460149	0.584615
0.250797	0.169231
0.0871413	0.138462
0.0053135	0.0153846
0.196599	0.0461538
0	0.0307692
0	0.0153846
0.710946	0.784615
0.0924548	0.153846
0.196599	0.0461538
0	0.0153846
0.707758	0.723077
0.0860786	0.107692
0.0031881	0.0615385
0.0010627	0.0307692
0.0053135	0.0153846
0.196599	0.0461538
0	0.0153846
0.195537	0.369231
0.128587	0.0153846
0.314559	0.138462
0.0913921	0.153846
0.0860786	0.107692
0.0850159	0
0.0031881	0.0615385
0.0010627	0
0.0010627	0.0307692
0.0053135	0.0153846
0.0733262	0.0615385
0.0148778	0
0	0.0307692
0	0.0153846
0.105207	0.107692
0.0977683	0.0307692
0.11796	0.0307692
0.112646	0.230769
0.021254	0
0.244421	0.169231
0.0191286	0.123077
0.0010627	0
0.0053135	0.0307692
0.192349	0
0.00956429	0.0153846
0.0690755	0
0.0042508	0.0461538
0	0.0307692
0	0.138462
0	0.0307692
0	0.0153846
0.105207	0.123077
0.472901	0.261538
0.11796	0.0461538
0.0924548	0.0153846
0.176408	0.323077
0.0010627	0
0.0053135	0.0153846
0.0138151	0
0.0148778	0.0307692
0	0.0153846
0	0.0307692
0	0.0461538
0	0.0153846
0	0.0153846
0	0.0307692
0	0.0307692
0.105207	0.123077
0.505845	0.261538
0.11796	0.0461538
0.10627	0.0307692
0.107333	0.369231
0.0010627	0.0461538
0.0201913	0.0923077
0.0361318	0
0	0.0153846
0	0.0153846
0.22423	0.230769
0.505845	0.246154
0.10627	0.0153846
0.107333	0.369231
0.0053135	0.0153846
0.0361318	0
0.0148778	0.0769231
0	0.0307692
0	0.0153846
0.22423	0.246154
0.54729	0.261538
0.10627	0.0461538
0.107333	0.323077
0.0148778	0.0769231
0	0.0461538
0.10627	0.2
0.505845	0.246154
0.11796	0.0461538
0.10627	0.0153846
0.107333	0.369231
0.0414453	0.0153846
0.0148778	0.0461538
0	0.0307692
0	0.0307692
0.111583	0.215385
0.505845	0.246154
0.11796	0.0307692
0.10627	0.0461538
0.107333	0.369231
0.0276302	0
0.0148778	0.0461538
0.00850159	0
0	0.0307692
0	0.0153846
0.110521	0.138462
0.381509	0.230769
0.154091	0.0307692
0.12221	0.153846
0.0010627	0
0.196599	0.0153846
0.0053135	0.0153846
0.0138151	0.0153846
0.0148778	0.0153846
0	0.246154
0	0.0153846
0	0.0153846
0	0.0153846
0	0.0153846
0	0.0153846
0	0.0307692
0	0.0153846
0	0.0153846
0.110521	0.169231
0.0860786	0
0.12221	0.0307692
0.31881	0.2
0.121148	0.138462
0.00850159	0.0153846
0.0010627	0
0.0063762	0.261538
0.0010627	0
0.210414	0.0769231
0.0138151	0
0	0.0153846
0	0.0307692
0	0.0307692
0	0.0307692
0.111583	0.153846
0.0860786	0
0.243358	0.2
0.0945802	0.0615385
0.230606	0.169231
0.213603	0.0923077
0.0063762	0.0307692
0.0138151	0
0	0.230769
0	0.0153846
0	0.0461538
0.114772	0.184615
0.0998937	0
0.248672	0.246154
0.0945802	0.0615385
0.230606	0.169231
0.0010627	0.261538
0.210414	0.0615385
0	0.0153846
0.114772	0.138462
0.0860786	0
0.12221	0.0615385
0.304995	0.0769231
0.121148	0.138462
0.230606	0.169231
0.0010627	0.0461538
0.0053135	0.0307692
0.00956429	0
0.0042508	0.0307692
0	0.246154
0	0.0307692
0	0.0307692
0.325186	0.415385
0.0860786	0
0.12221	0.0307692
0.215728	0.230769
0.230606	0.169231
0.0063762	0.0461538
0.0138151	0.0769231
0	0.0153846
0	0.0153846
0.114772	0.369231
0.0860786	0
0.12221	0.0307692
0.215728	0.230769
0.230606	0.123077
0.0010627	0.0153846
0.0053135	0.0153846
0.210414	0.0307692
0.0138151	0
0	0.0615385
0	0.0307692
0	0.0615385
0	0.0153846
0	0.0153846
0.100956	0.0769231
0.0860786	0
0.104145	0.0153846
0.0935175	0.0153846
0.12221	0.369231
0.0138151	0.0153846
0.0828905	0.0307692
0.0021254	0.0153846
0.010627	0.0307692
0.0159405	0.0307692
0.0680128	0.107692
0.0053135	0.0153846
0.0010627	0
0.0010627	0.0307692
0.0818278	0.0769231
0.205101	0.0461538
0.0042508	0
0.0010627	0
0	0.0153846
0	0.0153846
0	0.0307692
0	0.0307692
0	0.0153846
0	0.0153846
0.105207	0.0769231
0.0913921	0.0307692
0.196599	0.0307692
0.121148	0.107692
0.0138151	0.0461538
0.143464	0.276923
0.0010627	0.0769231
0.00956429	0.0615385
0.0031881	0
0.0010627	0
0.0042508	0.0615385
0.0010627	0.0153846
0.0031881	0.0153846
0.0010627	0.0461538
0.0148778	0.0153846
0.0967056	0.0153846
0.191286	0.0615385
0.0010627	0
0	0.0307692
0	0.0153846
0	0.0153846
0.792774	0.8
0.0913921	0.123077
0.0935175	0.0307692
0.0170032	0.0307692
0.0053135	0.0153846
0.793836	0.769231
0.0871413	0.0153846
0.0924548	0.0307692
0.0170032	0.0153846
0.0010627	0
0.0042508	0.0769231
0.0042508	0
0	0.0307692
0	0.0153846
0	0.0307692
0	0.0153846
0.323061	0.276923
0.0871413	0.0153846
0.449522	0.4
0.0924548	0.0307692
0.042508	0.123077
0.0053135	0.0461538
0	0.0307692
0	0.0307692
0	0.0153846
0	0.0153846
0	0.0153846
0.110521	0.184615
0.0871413	0
0.449522	0.415385
0.10627	0.123077
0.0031881	0
0.042508	0.0923077
0.0053135	0.0461538
0.195537	0.138462
0.110521	0.184615
0.0871413	0
0.449522	0.384615
0.287991	0.138462
0.0138151	0.0461538
0.0031881	0
0.042508	0.0923077
0.0053135	0.0461538
0	0.0461538
0	0.0153846
0	0.0153846
0	0.0153846
0	0.0153846
0.110521	0.184615
0.0924548	0.0769231
0.436769	0.4
0.287991	0.123077
0.0138151	0.0461538
0.0031881	0
0.0552604	0.0769231
0	0.0615385
0	0.0153846
0	0.0153846
0.153029	0.261538
0.0871413	0
0.266738	0.123077
0.126461	0.123077
0.0138151	0.0461538
0.137088	0.2
0.0053135	0.0461538
0.0010627	0
0.195537	0.0615385
0.0127524	0
0.0010627	0
0	0.0153846
0	0.0153846
0	0.0461538
0	0.0153846
0	0.0153846
0	0.0153846
0	0.0153846
0.110521	0.184615
0.0871413	0
0.331562	0.215385
0.0138151	0.0615385
0.179596	0.261538
0.199787	0.107692
0.077577	0.0615385
0	0.0153846
0	0.0461538
0	0.0153846
0	0.0153846
0	0.0153846
0.324123	0.323077
0.0871413	0.0307692
0.194474	0.0615385
0.137088	0.153846
0.179596	0.292308
0.077577	0.0769231
0	0.0615385
0.306057	0.230769
0.0871413	0.0307692
0.194474	0.0615385
0.123273	0.107692
0.0138151	0.0153846
0.179596	0.276923
0.0031881	0
0.0063762	0.0153846
0.0010627	0
0.0712009	0.0307692
0.0138151	0.0153846
0	0.0307692
0	0.0153846
0	0.0461538
0	0.0307692
0	0.0153846
0	0.0307692
0	0.0153846
0	0.0153846
0	0.0153846
0.391073	0.307692
0.18916	0.261538
0.282678	0.215385
0.137088	0.169231
0	0.0461538
0.391073	0.307692
0.18916	0.261538
0.282678	0.215385
0.137088	0.169231
0	0.0461538
0.311371	0.461538
0.282678	0.184615
0.123273	0.138462
0.0138151	0.0307692
0.2678	0.0769231
0.0010627	0.0153846
0	0.0461538
0	0.0153846
0	0.0153846
0	0.0153846
0.0977683	0.138462
0.198725	0.0461538
0.603613	0.446154
0.0138151	0.0307692
0.0765143	0.153846
0.00850159	0.0615385
0.0010627	0
0	0.0307692
0	0.0153846
0	0.0307692
0	0.0307692
0	0.0153846
0.0977683	0.2
0.198725	0.0615385
0.290117	0.2
0.327311	0.292308
0.0765143	0.184615
0.0031881	0
0.0053135	0
0.0010627	0.0615385
0.0977683	0.169231
0.198725	0.123077
0.0913921	0.0307692
0.205101	0.276923
0.128587	0.184615
0.063762	0.184615
0.0031881	0
0.198725	0.0307692
0.0127524	0
0.443146	0.646154
0.198725	0.123077
0.155154	0.2
0.201913	0.0307692
0.0010627	0
0.0977683	0.169231
0.198725	0.123077
0.155154	0.184615
0.345377	0.430769
0.201913	0.0307692
0.0010627	0
0	0.0153846
0	0.0153846
0	0.0307692
0.0977683	0.2
0.198725	0.0923077
0.155154	0.184615
0.530287	0.430769
0.0042508	0
0.0010627	0
0.0127524	0
0	0.0153846
0	0.0307692
0	0.0153846
0	0.0307692
0.0967056	0.169231
0.166844	0.0615385
0.478215	0.507692
0.0148778	0
0.0159405	0.0307692
0.208289	0.123077
0.0053135	0.0153846
0.0010627	0.0153846
0.0127524	0.0153846
0	0.0307692
0	0.0307692
0.0967056	0.169231
0.656748	0.630769
0.22848	0.138462
0.0042508	0
0.0138151	0.0307692
0	0.0307692
0.0967056	0.169231
0.108395	0.0923077
0.478215	0.461538
0.22848	0.0923077
0.0828905	0.0461538
0.0053135	0.0461538
0	0.0153846
0	0.0307692
0	0.0461538
0.0956429	0.153846
0.0924548	0.0307692
0.103082	0.0615385
0.0935175	0.0153846
0.154091	0.169231
0.0329437	0.0153846
0.0690755	0.0153846
0.0010627	0.0153846
0.0053135	0
0.0031881	0.0153846
0.0063762	0.0769231
0.021254	0
0.0010627	0
0.197662	0.0307692
0.123273	0.107692
0	0.0769231
0	0.123077
0	0.0307692
0	0.0615385
0.100956	0.153846
0.187035	0.0461538
0.125399	0.0769231
0.190223	0.2
0.197662	0.184615
0.0010627	0.0153846
0.197662	0.107692
0	0.215385
0.098831	0.153846
0.175345	0.0153846
0.104145	0.0307692
0.168969	0.107692
0.0021254	0.0153846
0.263549	0.0153846
0.010627	0
0.0361318	0.0153846
0.0021254	0
0.0031881	0
0.0180659	0
0.0010627	0
0.0053135	0.0153846
0.0010627	0.0153846
0.0010627	0
0.0010627	0
0.0903294	0.123077
0.0042508	0
0.0127524	0.0307692
0	0.0153846
0	0.184615
0	0.0153846
0	0.0153846
0	0.0153846
0	0.0307692
0	0.0769231
0	0.0153846
0	0.0153846
0	0.0307692
0	0.0153846
0	0.0307692
0.0977683	0.169231
0.0892667	0.0153846
0.102019	0
0.0956429	0.0153846
0.549416	0.215385
0.031881	0.138462
0.0010627	0
0.010627	0.0615385
0.0191286	0.184615
0.0010627	0
0.0010627	0
0.0010627	0
0	0.123077
0	0.0307692
0	0.0307692
0	0.0153846
0.18916	0.353846
0.102019	0
0.0956429	0.0153846
0.580234	0.492308
0.010627	0.0923077
0.0201913	0.0153846
0.0021254	0
0	0.0307692
0.0977683	0.169231
0.0850159	0.0615385
0.102019	0
0.0945802	0.0153846
0.333688	0.2
0.143464	0.0615385
0.0595112	0.0307692
0.0159405	0.153846
0.0021254	0
0.0010627	0
0.0010627	0.0153846
0.0010627	0
0.0573858	0.0153846
0.0042508	0.0461538
0.0010627	0.0153846
0	0.107692
0	0.0307692
0	0.0153846
0	0.0153846
0	0.0153846
0	0.0307692
0.685441	0.4
0.0850159	0
0.119022	0.153846
0.0223167	0.0769231
0.0116897	0.138462
0.0042508	0.0153846
0.0010627	0.0615385
0.0584485	0.0461538
0.0127524	0.0769231
0	0.0153846
0	0.0153846
0.685441	0.4
0.205101	0.215385
0.0510096	0.323077
0.0584485	0.0461538
0	0.0153846
0.685441	0.4
0.205101	0.215385
0.0223167	0.0769231
0.0871413	0.292308
0	0.0153846
0.685441	0.4
0.0850159	0.0153846
0.0945802	0.0461538
0.0255048	0.0923077
0.0255048	0.230769
0.0223167	0.0769231
0.0010627	0
0.0010627	0.0307692
0.0010627	0.0615385
0.0584485	0.0461538
0.281615	0.261538
0.194474	0.0615385
0.0605739	0.0153846
0.0977683	0.138462
0.0244421	0
0.107333	0.0923077
0.0053135	0.0923077
0.0010627	0
0.0010627	0
0.192349	0.0923077
0.0340064	0
0	0.0923077
0	0.0153846
0	0.0307692
0	0.0153846
0	0.0153846
0	0.0307692
0	0.0153846
0	0.0153846
0	0.0153846
0.294368	0.276923
0.219979	0.0923077
0.0658874	0.107692
0.0977683	0.169231
0.0010627	0.0153846
0.0010627	0.0307692
0.198725	0.138462
0.0935175	0
0.0148778	0.0153846
0.0127524	0.0153846
0	0.0307692
0	0.0923077
0	0.0153846
0.0956429	0.153846
0.284803	0.138462
0.175345	0.169231
0.0977683	0.169231
0.18916	0
0.0010627	0.0153846
0.0010627	0.0153846
0.108395	0.123077
0.0127524	0.0153846
0.0340064	0.153846
0	0.0307692
0	0.0153846
0.0967056	0.2
0.0860786	0
0.103082	0
0.0680128	0.138462
0.0797024	0.276923
0.163656	0
0.0159405	0
0.00850159	0.0307692
0.0180659	0
0.0053135	0.0153846
0.198725	0.0615385
0.107333	0.0307692
0.0010627	0
0.0127524	0
0.0340064	0
0.0010627	0
0	0.0769231
0	0.0153846
0	0.0769231
0	0.0153846
0	0.0153846
0	0.0307692
0	0.0153846
0.0956429	0.276923
0.0945802	0
0.398512	0.246154
0.206164	0.353846
0.0053135	0.0153846
0.0010627	0.0153846
0.198725	0.0769231
0	0.0153846
0.0956429	0.276923
0.293305	0.0769231
0.398512	0.246154
0.211477	0.369231
0.0010627	0.0153846
0	0.0153846
0.0956429	0.276923
0.293305	0.0769231
0.398512	0.246154
0.211477	0.369231
0.0010627	0.0153846
0	0.0153846
0.0956429	0.230769
0.510096	0.215385
0.163656	0.0307692
0.0797024	0.107692
0.0170032	0
0.131775	0.307692
0.0021254	0.0153846
0	0.0153846
0	0.0153846
0	0.0461538
0	0.0153846
0.0945802	0.246154
0.0871413	0
0.103082	0
0.0595112	0.0307692
0.0797024	0.107692
0.204038	0.0307692
0.0159405	0
0.00956429	0
0.0010627	0
0.0021254	0.0307692
0.124336	0.307692
0.0021254	0.0153846
0.0053135	0.0153846
0.198725	0.107692
0.0127524	0
0	0.0153846
0	0.0307692
0	0.0153846
0	0.0153846
0	0.0153846
0	0.0153846
0.0956429	0.2
0.0860786	0
0.100956	0
0.0605739	0.0153846
0.0786397	0.107692
0.120085	0
0.0159405	0
0.0010627	0
0.0138151	0.0153846
0.0010627	0
0.0116897	0
0.0340064	0.0615385
0.0063762	0
0.0010627	0
0.0010627	0
0.0010627	0
0.0010627	0
0.0010627	0
0.0138151	0.0769231
0.210414	0.153846
0.0935175	0.0153846
0.0138151	0
0.0031881	0
0.0340064	0.0153846
0	0.0153846
0	0.107692
0	0.0461538
0	0.0307692
0	0.0153846
0	0.0307692
0	0.0153846
0	0.0153846
0	0.0153846
0	0.0153846
0	0.0153846
0	0.0153846
0.103082	0.369231
0.181722	0.0461538
0.130712	0
0.0680128	0.0307692
0.0786397	0.107692
0.134963	0
0.0244421	0.0153846
0.0010627	0
0.0021254	0
0.0138151	0.0769231
0.210414	0.107692
0.0170032	0.0307692
0.0340064	0.0153846
0	0.107692
0	0.0153846
0	0.0461538
0	0.0153846
0	0.0153846
0.105207	0.369231
0.0860786	0
0.100956	0
0.0680128	0.0307692
0.0786397	0.107692
0.136026	0
0.0244421	0.0153846
0.0021254	0.0307692
0.107333	0.0923077
0.210414	0.107692
0.0170032	0.0307692
0.0340064	0.0153846
0.0297556	0.0615385
0	0.0461538
0	0.0153846
0	0.0615385
0	0.0153846
0.103082	0.307692
0.0839532	0.0461538
0.102019	0.0615385
0.0680128	0.0307692
0.0786397	0.107692
0.134963	0
0.0159405	0
0.0021254	0
0.031881	0
0.00850159	0.0153846
0.0010627	0
0.0010627	0
0.0138151	0.0769231
0.208289	0.107692
0.0021254	0.0153846
0.110521	0.0769231
0.0340064	0.0153846
0	0.0307692
0	0.0153846
0	0.0153846
0	0.0153846
0	0.0615385
0.404888	0.630769
0.490967	0.261538
0.0701382	0.0307692
0.0340064	0.0153846
0	0.0615385
0.258236	0.384615
0.159405	0.107692
0.063762	0.0153846
0.120085	0
0.0276302	0.0461538
0.0010627	0
0.0042508	0.0615385
0.0148778	0
0.0053135	0.0153846
0.196599	0.138462
0.0765143	0.0461538
0.0010627	0
0.0371945	0
0.0340064	0.0153846
0	0.0153846
0	0.0307692
0	0.0153846
0	0.0153846
0	0.0615385
0	0.0307692
0.272051	0.446154
0.21254	0.215385
0.0626993	0.0153846
0.120085	0
0.0276302	0
0.0010627	0
0.0446334	0
0.0031881	0.0615385
0.0148778	0.0461538
0.0010627	0
0.0063762	0.0153846
0.0010627	0
0.0010627	0
0.0010627	0
0.195537	0.0461538
0.0340064	0
0.0010627	0
0	0.0153846
0	0.0461538
0	0.0153846
0	0.0307692
0	0.0153846
0	0.0307692
0.177471	0.169231
0.138151	0
0.0626993	0.0153846
0.111583	0.138462
0.120085	0.0153846
0.0148778	0.0153846
0.0010627	0
0.0010627	0
0.0382572	0.0307692
0.0031881	0
0.0031881	0.215385
0.0021254	0
0.00956429	0
0.193411	0
0.0021254	0
0.0042508	0
0.0053135	0.0461538
0.0021254	0.0307692
0.0010627	0
0.0722635	0
0.0170032	0
0.0042508	0.0769231
0.0127524	0
0.0010627	0
0.0010627	0
0	0.107692
0	0.0923077
0	0.0153846
0	0.0153846
0	0.0153846
0.747078	0.738462
0.0148778	0
0.194474	0.0461538
0.0127524	0.0769231
0.0010627	0
0.0297556	0.138462
0.747078	0.738462
0.0148778	0.0153846
0.194474	0.0461538
0.0021254	0
0.0021254	0
0.00956429	0.0615385
0.0297556	0.138462
0.657811	0.692308
0.0839532	0.0153846
0.0159405	0
0.0053135	0.0307692
0.194474	0.0461538
0.0127524	0.0769231
0.0297556	0.138462
0.263549	0.261538
0.113709	0.153846
0.104145	0
0.0648247	0.0461538
0.17322	0.246154
0.0148778	0
0.0191286	0.0615385
0.0053135	0.0153846
0.195537	0.0461538
0.0127524	0.0923077
0.0329437	0
0	0.0307692
0	0.0153846
0	0.0153846
0	0.0153846
0.0977683	0.230769
0.0839532	0.0153846
0.105207	0
0.063762	0.0153846
0.0765143	0.107692
0.165781	0.0461538
0.0148778	0
0.00956429	0.0153846
0.0042508	0.0153846
0.195537	0.0769231
0.0116897	0.107692
0.0010627	0
0.0042508	0
0.0053135	0.0153846
0.0010627	0.0153846
0.0595112	0.0153846
0.0499469	0.153846
0.0499469	0.0153846
0	0.0153846
0	0.0153846
0	0.0153846
0	0.0461538
0	0.0153846
0	0.0153846
0	0.0153846
0	0.0153846
0.373007	0.4
0.0839532	0.0153846
0.113709	0
0.0765143	0.123077
0.0148778	0
0.0053135	0.0153846
0.208289	0.230769
0.0042508	0
0.0053135	0.0153846
0.114772	0.0923077
0	0.0153846
0	0.0461538
0	0.0153846
0	0.0153846
0	0.0153846
0.140276	0.215385
0.0828905	0.0153846
0.103082	0
0.0648247	0
0.284803	0.261538
0.177471	0.153846
0.0148778	0.0153846
0.0010627	0
0.00850159	0
0.0031881	0.0153846
0.0010627	0
0.0042508	0
0.0021254	0.0153846
0.0605739	0.0307692
0.021254	0
0.0276302	0
0.0021254	0.0153846
0	0.107692
0	0.0153846
0	0.0153846
0	0.0153846
0	0.0153846
0	0.0153846
0	0.0153846
0	0.0153846
0	0.0153846
0	0.0153846
0	0.0153846
0.289054	0.2
0.196599	0.261538
0.108395	0.0153846
0.16153	0.0923077
0.123273	0.0153846
0.00850159	0.0153846
0.0510096	0.230769
0.0010627	0
0.0605739	0.0153846
0	0.0153846
0	0.0153846
0	0.0153846
0	0.0307692
0	0.0153846
0	0.0307692
0	0.0153846
0	0.0153846
0.098831	0.169231
0.0828905	0.0307692
0.108395	0.0153846
0.0998937	0
0.0765143	0.107692
0.18491	0.107692
0.0170032	0.0153846
0.00850159	0.0153846
0.0138151	0.107692
0.0010627	0
0.0510096	0.230769
0.0010627	0
0.195537	0
0.0605739	0.0307692
0	0.0153846
0	0.0153846
0	0.0153846
0	0.0615385
0	0.0153846
0	0.0153846
0	0.0153846
0	0.0153846
0.0935175	0.138462
0.0828905	0
0.108395	0.0153846
0.163656	0.4
0.262487	0.261538
0.21254	0.0461538
0.00850159	0
0.0010627	0.0461538
0.0042508	0.0153846
0.0010627	0
0.0010627	0
0.0605739	0
0	0.0307692
0	0.0461538
0.110521	0.261538
0.0828905	0
0.319872	0.323077
0.0765143	0.107692
0.185972	0.184615
0.021254	0.0153846
0.0053135	0
0.0010627	0
0.0010627	0
0.195537	0.0307692
0	0.0153846
0	0.0307692
0	0.0153846
0	0.0153846
0.0935175	0.138462
0.153029	0.0923077
0.199787	0.230769
0.176408	0.0769231
0.0021254	0.0153846
0.00850159	0
0.0021254	0.0307692
0.00956429	0
0.0478215	0.0461538
0.196599	0
0.0595112	0
0.0170032	0.0923077
0.0021254	0.0769231
0.031881	0.0307692
0	0.107692
0	0.0153846
0	0.0307692
0	0.0153846
0.303932	0.384615
0.377258	0.230769
0.0116897	0.0307692
0.198725	0.0615385
0.0765143	0.2
0.031881	0.0307692
0	0.0153846
0	0.0461538
0.109458	0.2
0.341126	0.2
0.194474	0.153846
0.0116897	0.0461538
0.198725	0.0615385
0.0765143	0.184615
0.0350691	0.0307692
0.0010627	0.0153846
0.031881	0.0307692
0	0.0153846
0	0.0307692
0	0.0153846
0	0.0153846
0.190223	0.323077
0.356004	0.230769
0.116897	0.0153846
0.0170032	0.0153846
0.0393199	0.184615
0.0021254	0.0307692
0.198725	0.107692
0.0350691	0.0461538
0.0127524	0
0.031881	0.0153846
0	0.0153846
0	0.0153846
0.242295	0.4
0.0818278	0
0.340064	0.323077
0.0956429	0.0307692
0.0031881	0
0.202976	0.0769231
0.0340064	0.123077
0	0.0153846
0	0.0307692
0.308183	0.338462
0.340064	0.323077
0.0956429	0.0307692
0.0010627	0
0.0138151	0.107692
0.0010627	0
0.206164	0.184615
0.0340064	0.0153846
0.310308	0.338462
0.340064	0.323077
0.129649	0.0461538
0.0138151	0.107692
0.206164	0.169231
0	0.0153846
0.0935175	0.261538
0.216791	0.0461538
0.340064	0.323077
0.0680128	0.0153846
0.0148778	0
0.0138151	0.107692
0.0127524	0.0153846
0.206164	0.0615385
0.0340064	0.0153846
0	0.107692
0	0.0153846
0	0.0307692
0.310308	0.307692
0.408077	0.338462
0.0148778	0
0.216791	0.169231
0.0127524	0
0.0031881	0.0153846
0.0340064	0.0461538
0	0.107692
0	0.0153846
0.310308	0.307692
0.340064	0.323077
0.0680128	0.0153846
0.0148778	0.0153846
0.216791	0.261538
0.0127524	0
0.0371945	0.0769231
0.310308	0.307692
0.340064	0.323077
0.0680128	0.0153846
0.0148778	0
0.216791	0.123077
0.0127524	0
0.0031881	0.0307692
0.0340064	0.0153846
0	0.107692
0	0.0307692
0	0.0307692
0	0.0153846
0.0913921	0.123077
0.0786397	0
0.103082	0.0153846
0.0998937	0.0153846
0.077577	0.169231
0.0520723	0.0153846
0.0148778	0
0.0712009	0.0307692
0.0021254	0
0.00850159	0
0.0021254	0
0.0042508	0
0.0031881	0
0.00956429	0
0.0010627	0.0615385
0.0010627	0.0153846
0.00743889	0
0.0053135	0.0153846
0.0010627	0
0.0116897	0
0.197662	0.0153846
0.0765143	0.0307692
0.0350691	0
0.0042508	0
0.0127524	0.0153846
0.0255048	0.0461538
0.0010627	0.0307692
0.0010627	0
0	0.0769231
0	0.0615385
0	0.0153846
0	0.0153846
0	0.0153846
0	0.0153846
0	0.0153846
0	0.0153846
0	0.0461538
0	0.0153846
0	0.0153846
0	0.0153846
0	0.0153846
0	0.0153846
0	0.0153846
0	0.0153846
0	0.0153846
0.103082	0.246154
0.0797024	0.0769231
0.537726	0.446154
0.160468	0.153846
0.0828905	0.0769231
0.0361318	0
0.0871413	0.169231
0.0797024	0.0769231
0.109458	0.0153846
0.196599	0.153846
0.428268	0.430769
0.0828905	0.0769231
0.0159405	0.0769231
0.088204	0.169231
0.0797024	0.0769231
0.306057	0.169231
0.427205	0.430769
0.0818278	0.0769231
0.0010627	0
0.0159405	0.0769231
0.088204	0.169231
0.0797024	0.0769231
0.306057	0.169231
0.427205	0.430769
0.0828905	0.0461538
0.0148778	0
0.0010627	0.0769231
0	0.0307692
0.088204	0.169231
0.164718	0.230769
0.103082	0
0.112646	0
0.427205	0.430769
0.0903294	0.169231
0.0138151	0
0.088204	0.169231
0.0797024	0.0769231
0.306057	0.184615
0.427205	0.415385
0.0828905	0.0461538
0.0159405	0.0769231
0	0.0307692
0.515409	0.584615
0.162593	0.123077
0.11796	0.0153846
0.181722	0.153846
0.0159405	0
0.0063762	0.0153846
0	0.0769231
0	0.0307692
0.088204	0.169231
0.427205	0.384615
0.11796	0.0153846
0.00850159	0.123077
0.306057	0.230769
0.0159405	0.0461538
0.0361318	0.0307692
0.317747	0.430769
0.206164	0.123077
0.11796	0.0307692
0.00850159	0
0.306057	0.246154
0.00743889	0.107692
0.0361318	0
0	0.0461538
0	0.0153846
0.088204	0.169231
0.250797	0.123077
0.11796	0.0153846
0.229543	0.261538
0.306057	0.230769
0.00743889	0.107692
0	0.0307692
0	0.0307692
0	0.0153846
0	0.0153846
0.088204	0.169231
0.332625	0.153846
0.204038	0.2
0.306057	0.230769
0.00743889	0.107692
0.0361318	0
0.0053135	0.0307692
0.0201913	0
0	0.0307692
0	0.0461538
0	0.0153846
0	0.0153846
0.088204	0.169231
0.332625	0.153846
0.204038	0.2
0.306057	0.230769
0.00743889	0.0923077
0.0361318	0
0.0255048	0.0461538
0	0.0153846
0	0.0307692
0	0.0307692
0	0.0153846
0	0.0153846
0.0871413	0.169231
0.230606	0.138462
0.103082	0.0769231
0.204038	0.215385
0.0148778	0
0.00850159	0.0307692
0.0765143	0.123077
0.229543	0.107692
0.00850159	0.0615385
0.0010627	0
0.0361318	0
0	0.0307692
0	0.0153846
0	0.0153846
0	0.0153846
0.497343	0.446154
0.262487	0.215385
0.24017	0.230769
0	0.0615385
0	0.0461538
0.497343	0.492308
0.258236	0.215385
0.24017	0.230769
0.0042508	0
0	0.0615385
0.497343	0.430769
0.239107	0.0923077
0.204038	0.230769
0.00850159	0.0615385
0.0148778	0.0769231
0.0361318	0
0	0.0461538
0	0.0307692
0	0.0153846
0	0.0153846
0.394261	0.430769
0.218916	0.107692
0.103082	0
0.217853	0.307692
0.00850159	0.0615385
0.0010627	0
0.0361318	0
0.0201913	0
0	0.0615385
0	0.0307692
0.0850159	0.169231
0.185972	0.0153846
0.103082	0
0.146652	0.184615
0.306057	0.184615
0.0297556	0.0153846
0.0010627	0
0.0712009	0.153846
0.0031881	0
0.0467588	0.0307692
0.0053135	0
0.0010627	0.0307692
0.0148778	0.0769231
0	0.107692
0	0.0307692
0.0850159	0.138462
0.185972	0
0.104145	0.0923077
0.0998937	0.153846
0.289054	0.0153846
0.0138151	0
0.0010627	0
0.00850159	0.0153846
0.0201913	0
0.0010627	0
0.0031881	0.0307692
0.0138151	0
0.0722635	0.0307692
0.0063762	0.0153846
0.0010627	0
0.0010627	0
0.0010627	0.0307692
0.0297556	0.107692
0.0361318	0
0.0010627	0
0.0255048	0
0	0.0307692
0	0.0153846
0	0.0461538
0	0.0307692
0	0.0153846
0	0.0153846
0	0.0153846
0	0.0153846
0	0.0307692
0	0.0153846
0	0.0307692
0	0.0153846
0	0.0153846
0	0.0153846
0	0.0153846
0	0.0153846
0	0.0153846
0	0.0153846
0.20085	0.292308
0.0860786	0.0153846
0.112646	0
0.10627	0
0.131775	0.4
0.0170032	0
0.0010627	0
0.010627	0
0.202976	0.0461538
0.0053135	0.0769231
0.063762	0.0461538
0.0616366	0.0769231
0	0.0153846
0	0.0153846
0	0.0153846
0.0839532	0.138462
0.0797024	0
0.113709	0
0.10627	0
0.0967056	0.153846
0.102019	0.0461538
0.0159405	0
0.0042508	0.0615385
0.0021254	0.0615385
0.0031881	0
0.00743889	0
0.194474	0.107692
0.0063762	0.0153846
0.0053135	0.0153846
0.0021254	0.0461538
0.0010627	0.0153846
0.0010627	0
0.0116897	0.0307692
0.0605739	0
0.0616366	0.0153846
0.0180659	0.0153846
0.0053135	0
0.0010627	0
0.0138151	0.0769231
0.0010627	0.0153846
0.0010627	0
0	0.0153846
0	0.0153846
0	0.0153846
0	0.0461538
0	0.0153846
0	0.0153846
0	0.0153846
0	0.0153846
0	0.0153846
0	0.0153846
0.183847	0.261538
0.185972	0.0153846
0.280553	0.0615385
0.0956429	0.169231
0.213603	0.230769
0.0021254	0
0.0042508	0.0153846
0.00956429	0.0153846
0.00743889	0
0.0021254	0.0153846
0.0010627	0.0307692
0.0138151	0
0	0.0615385
0	0.0153846
0	0.0153846
0	0.0153846
0	0.0153846
0	0.0153846
0	0.0153846
0	0.0153846
0	0.0153846
0.241233	0.215385
0.0807651	0
0.111583	0
0.102019	0
0.0956429	0.2
0.0350691	0.153846
0.0021254	0
0.0021254	0
0.00743889	0
0.0021254	0
0.0063762	0.0307692
0.0456961	0.0769231
0.0010627	0.0769231
0.0924548	0
0.172157	0.0769231
0.0010627	0.0461538
0.0010627	0
0	0.0307692
0	0.0153846
0	0.0153846
0	0.0153846
0	0.0153846
0	0.0153846
0	0.0153846
0.236982	0.292308
0.111583	0
0.12221	0.0153846
0.150903	0
0.160468	0.323077
0.211477	0.276923
0.0063762	0
0	0.0153846
0	0.0307692
0	0.0153846
0	0.0153846
0	0.0153846
0.477152	0.338462
0.311371	0.353846
0.211477	0.276923
0	0.0307692
0.477152	0.338462
0.311371	0.353846
0.211477	0.276923
0	0.0153846
0	0.0153846
0.128587	0.276923
0.348565	0.0615385
0.311371	0.353846
0.211477	0.276923
0	0.0307692
0.477152	0.338462
0.311371	0.353846
0.211477	0.276923
0	0.0307692
0.128587	0.276923
0.348565	0.0615385
0.150903	0.0153846
0.160468	0.292308
0.20085	0.107692
0.010627	0.169231
0	0.0461538
0	0.0153846
0	0.0153846
0.196599	0.2
0.0818278	0
0.125399	0.0153846
0.042508	0.123077
0.162593	0.153846
0.209352	0.0923077
0.160468	0.246154
0.0063762	0.0307692
0.0148778	0
0	0.0461538
0	0.0153846
0	0.0153846
0	0.0153846
0	0.0153846
0	0.0153846
0	0.0153846
0.258236	0.230769
0.0807651	0
0.111583	0
0.107333	0
[truncated: 454,914+ more rows]

## Sheet: Fig. 3a
Fig. 3a
Position of each haplotype, its effect estimate and standard error per environment
Chr	Pos	effect_2017.BBG	SE_2017.BBG	effect_2017.EIN	SE_2017.EIN	effect_2017.GOL	SE_2017.GOL	effect_2017.OLI	SE_2017.OLI	effect_2017.ROG	SE_2017.ROG	effect_2017.TOM	SE_2017.TOM	effect_2018.EIN	SE_2018.EIN	effect_2018.GOL	SE_2018.GOL	effect_2018.KLW	SE_2018.KLW	effect_2018.ROG	SE_2018.ROG	effect_2018.TOM	SE_2018.TOM
1	4.49768e+06	2.69912	0.429755	2.29184	0.402731	1.561	0.736734	1.16918	0.428549	1.7882	0.397514	1.52334	0.775412	1.51913	0.457274	1.88842	0.856045	2.04108	0.481369	1.48144	0.519311	4.01435	1.14937
1	8.95009e+06	0.673611	0.327726	0.803361	0.30695	-0.540739	0.527782	0.847259	0.32673	0.882933	0.303431	1.59626	0.554845	0.298025	0.340428	-0.742396	0.603422	0.457789	0.357955	0.590558	0.384224	0.224029	0.806514
1	8.09681e+07	0.699263	0.355891	0.711533	0.333289	-1.20079	0.578281	0.465163	0.355903	1.25062	0.329079	0.0184776	0.608401	-0.0927302	0.361975	-0.768305	0.645829	0.611461	0.380307	0.115232	0.407779	-0.760184	0.862794
1	98889571	3.47782	1.45803	4.65915	1.36544	1.34544	1.98209	2.21078	1.44247	0.939356	1.34639	4.18453	2.0782	4.73425	1.54081	0.768119	2.3113	6.28786	1.62287	5.63335	1.74558	4.77539	3.0529
1	1.13071e+08	-0.0499165	0.938293	0.131944	0.907781	2.64333	1.33837	0.478152	0.939107	-0.815053	0.902108	0.733017	1.39337	0.450731	0.940673	4.48083	1.46942	0.208396	0.966382	-0.877847	1.00578	6.30758	1.88005
1	1.14114e+08	-4.08922	2.91397	-7.95643	2.72714	-2.19508	5.72957	-1.09696	2.92688	-2.39739	2.68961	-6.06107	6.04752	1.92636	2.76425	13.6335	7.14862	-3.09464	2.89565	-10.4661	3.09305	6.46205	9.70365
1	1.15323e+08	-0.655348	1.99774	-1.28383	1.86725	-3.37674	4.07329	-1.90381	2.05163	-1.1517	1.84045	0.205598	4.30345	-6.41805	1.68368	-11.7645	5.22744	-4.31024	1.74939	0.33427	1.84854	-12.3912	7.11751
1	1.19393e+08	-0.784601	1.11479	-0.362815	1.06656	-2.74302	1.60864	-0.408807	1.11034	0.219188	1.05694	-2.64763	1.67977	-1.9319	1.12482	-5.84695	1.80358	-1.00141	1.16497	-1.11242	1.22583	-12.5306	2.34253
1	123182054	-0.799422	1.30548	-0.287575	1.22902	4.38746	2.26582	-0.866388	1.29354	-0.0446841	1.2133	0.870606	2.38687	-2.16764	1.27611	-0.17779	2.67771	-1.38463	1.33326	0.956651	1.41924	12.627	3.59574
1	157424791	1.88281	0.623777	1.49789	0.584203	2.3893	0.969785	0.155985	0.621706	2.15705	0.576313	-0.130988	1.01967	2.48041	0.628383	1.22659	1.08671	2.75085	0.659787	3.6452	0.706794	5.9487	1.44755
1	1.64667e+08	0.130359	1.06053	0.804284	1.00309	2.49102	1.75368	-0.6003	1.05968	1.49736	0.9914	0.384624	1.84546	1.67358	1.11296	5.8767	1.9611	2.95584	1.16549	2.8896	1.24576	10.142	2.60982
1	2.52787e+08	0.859002	0.367253	0.443449	0.344152	-0.836554	0.620061	0.0956113	0.366327	0.203879	0.340142	-0.74787	0.648809	0.000537038	0.381111	-1.84964	0.68752	-0.32821	0.400747	-0.0848796	0.430059	-2.15577	0.920015
1	2.56526e+08	-1.28145	0.712659	-1.47546	0.668135	-5.28779	1.17351	-0.913901	0.705345	-1.59605	0.659141	-2.30678	1.23353	-1.74225	0.747942	-4.00612	1.29163	-2.53794	0.786747	-0.965921	0.844464	-2.40166	1.72406
1	294248524	0.955894	0.330269	0.577718	0.3095	2.12252	0.520634	0.784288	0.327612	0.974035	0.305677	0.330903	0.547998	0.202478	0.339537	1.53668	0.591017	0.432817	0.356784	0.644443	0.383032	0.277817	0.788401
2	2.40766e+07	-0.316139	0.46678	0.343676	0.437106	3.23799	0.795839	1.35085	0.464657	0.934168	0.431103	1.91381	0.837251	1.01525	0.487247	3.71659	0.898029	1.44848	0.512782	0.912815	0.550836	2.06264	1.20391
2	2.45244e+07	-1.6518	0.59106	-0.993961	0.552302	-1.27606	1.02263	-1.26244	0.590029	-0.6258	0.545877	-2.93398	1.07663	0.478	0.627141	-2.40853	1.17803	-0.48538	0.660632	-0.453139	0.713641	-3.42018	1.58241
2	31094853	1.21459	0.439435	1.86047	0.411808	-0.199211	0.715582	-0.0139882	0.440653	0.75619	0.406498	0.461524	0.751472	1.36714	0.460054	-0.877614	0.832923	1.25066	0.484004	0.677395	0.521762	0.329873	1.11541
2	117624902	-1.17968	0.363036	-1.34737	0.339748	-2.30583	0.608421	-0.923822	0.361662	-1.8296	0.335941	-2.13119	0.639466	-2.08436	0.378417	-1.80259	0.697095	-1.82487	0.398208	-2.40338	0.429048	-2.51916	0.934589
2	1.99947e+08	1.33104	0.434344	0.976155	0.406739	-0.16688	0.686373	0.179974	0.431329	-0.154813	0.401151	0.615487	0.721987	0.893466	0.443552	1.1528	0.75858	0.236462	0.466165	0.161547	0.500067	1.78261	1.01065
3	6.78356e+07	1.81615	0.784429	2.82114	0.735174	4.7068	1.24791	2.98578	0.775528	3.27926	0.725106	3.51002	1.31225	3.16836	0.798838	4.87587	1.33618	2.97131	0.838908	3.13835	0.898548	1.21905	1.77581
3	1.71648e+08	10.1286	6.62232	10.7605	6.00746	5.9225	6.06075	-2.08018	6.56253	11.91	5.87947	-4.13105	6.38669	-0.919464	2.71546	9.97756	7.02399	-8.36905	2.84366	-10.7054	3.03528	-4.63493	9.45441
3	1.89314e+08	-6.48676	3.28267	-0.731167	3.01064	12.0349	4.43481	3.10613	3.24755	-1.29618	2.95395	-3.54131	4.66858	10.0424	2.24139	17.2034	5.43676	5.03147	2.34816	1.26156	2.5075	0.532078	7.318
3	217498219	-6.51608	1.62557	-3.65627	1.52416	-9.0244	3.25956	-2.70637	1.60736	-4.03964	1.50325	-7.44604	3.43969	-4.34865	1.69303	-10.2801	3.90598	-3.18931	1.78001	-4.82317	1.90932	-11.3059	5.29469
4	67986257	-0.166811	1.50159	2.02288	1.41143	8.44425	3.12077	-1.27529	1.50579	-0.352419	1.39348	-0.371408	3.29591	1.32325	1.49374	4.91795	3.26049	-2.55358	1.56357	-1.26802	1.66826	8.00328	4.40034
4	7.02353e+07	-2.05187	1.39244	-2.67218	1.30834	-13.2043	3.01891	-0.133091	1.39908	-0.310896	1.29114	-1.84634	3.19044	-3.4977	1.35777	-10.4755	3.13142	-0.527747	1.42015	-0.60808	1.51343	-7.44158	4.23492
4	74714586	0.271435	0.426914	-0.047822	0.399528	-0.909616	0.678287	0.74627	0.427616	0.351042	0.395493	0.852346	0.710013	0.806515	0.442229	-2.45857	0.772038	1.17361	0.464924	1.04646	0.500573	-1.09175	1.03063
4	2.40314e+08	-1.43565	2.15315	-3.84587	2.01146	-5.48654	3.48951	-2.18962	2.12808	-4.53474	1.98215	1.04254	3.67297	-6.30625	2.2064	-5.35017	4.14064	-2.95794	2.32382	4.72135	2.49809	2.10701	5.56065
5	1986356	-14.6402	3.7707	-12.3928	3.4571	0.572132	6.08628	-11.6793	3.71327	-14.5639	3.3915	10.0903	6.41163	3.43546	2.54196	-3.89518	7.31722	-3.91836	2.64944	2.09183	2.81082	-6.51616	9.85806
5	1.89609e+07	-2.48947	0.769196	-2.91828	0.721401	-1.42524	1.25983	-0.947119	0.766407	-1.05414	0.711692	-3.8056	1.32482	-1.46727	0.823993	-3.22894	1.48384	-1.82228	0.867589	-1.27395	0.946568	-5.18392	1.98804
5	7.03748e+07	-1.44991	0.617586	-1.88523	0.579104	1.79012	1.06987	-2.2753	0.614801	-2.19012	0.571748	-2.33626	1.12671	-1.58279	0.639907	1.8928	1.18126	-1.61879	0.672538	-2.51378	0.721054	-2.09868	1.58255
5	205497591	-2.39033	0.380913	-1.62239	0.356921	-2.02142	0.606911	-1.35971	0.37928	-1.19751	0.352343	-2.38747	0.637458	-1.19783	0.39947	-2.48071	0.695114	-1.47362	0.420234	-1.46378	0.451665	-3.61876	0.92836
5	215499758	-1.60226	0.332586	-1.5453	0.311603	-1.83845	0.54212	-1.34728	0.330763	-1.89308	0.307564	-1.29568	0.570215	-1.15798	0.344288	-1.7418	0.613052	-0.611051	0.362011	-1.67643	0.389554	-1.40271	0.819605
5	2.21863e+08	0.497265	0.445331	0.807266	0.417543	1.37479	0.706529	1.37858	0.44277	0.423699	0.412422	2.50361	0.742884	0.386776	0.451097	2.85522	0.783508	0.385795	0.473394	0.446521	0.506615	1.13969	1.04375
6	2028809	1.18711	0.948741	1.1807	0.889556	1.56887	1.5249	0.505868	0.938114	1.65459	0.8776	4.19156	1.60337	1.37232	0.959344	6.82948	1.56642	1.1683	1.00667	0.206096	1.07715	2.09822	2.07582
7	3.27205e+07	0.986263	0.442784	1.24902	0.416523	0.630324	0.727641	0.60809	0.440665	1.37371	0.411737	2.07191	0.772823	1.60405	0.463915	1.4286	0.811058	1.55165	0.486895	2.584	0.521129	0.494373	1.08134
7	1.26889e+08	-0.760086	0.349516	-0.732912	0.327118	-1.90212	0.554446	-1.20816	0.348613	-0.497666	0.323369	-0.979511	0.583183	-0.71663	0.362184	0.555726	0.630532	-0.933433	0.380866	-0.34751	0.409695	-1.23793	0.841699
7	135845412	1.54639	0.407912	1.5416	0.382175	1.21418	0.664529	0.502884	0.409076	0.952117	0.377046	0.755672	0.699981	1.10846	0.428073	1.41677	0.758176	0.543842	0.450468	1.22888	0.483855	1.83246	1.01403
8	503974	-12.3028	2.15603	-11.7024	2.02141	-6.07876	4.56199	-8.41265	2.1315	-8.34903	1.99357	-2.83739	4.81756	-10.6442	2.68126	-2.37968	5.49398	-14.7615	2.84603	-10.996	3.08924	-5.49676	7.458
8	6628106	-1.32611	0.518472	-1.11317	0.485967	-1.56908	0.836626	0.162575	0.518088	-1.49207	0.479651	-2.13657	0.884436	-1.62348	0.556722	-1.64956	0.958428	-1.64005	0.58655	-2.54805	0.635848	-1.96993	1.2809
8	163849170	-2.30349	0.534	-2.32211	0.499995	-0.0398202	0.845298	-0.948584	0.529444	-1.22407	0.494252	-1.04166	0.889013	-0.413721	0.533344	0.168431	0.924655	0.150008	0.559762	-0.169617	0.599125	-0.723116	1.23139
9	73917.5	15.4858	5.52849	14.1764	5.06698	7.1369	3.98348	11.3215	5.4774	19.5547	4.97019	5.82572	4.18323	2.03945	3.80869	6.06875	4.56755	7.64325	3.98763	0.180826	4.2553	-0.259275	6.07441
9	493950	-15.5117	6.07591	-10.1048	5.5582	0	0	-9.10154	6.00445	-17.2302	5.44964	0	0	2.88778	3.97321	0	0	2.19198	4.15879	3.24529	4.43618	0	0
9	2835582	4.75767	1.17448	2.14693	1.09724	3.90207	1.78035	0.735012	1.16476	1.93962	1.08148	3.89217	1.87163	0.810875	1.09657	2.01038	1.87492	0.503242	1.14862	2.55911	1.22633	4.186	2.48508
9	1.33884e+08	-7.52467	2.3559	-4.55091	2.18297	0	0	-2.90071	2.32546	-3.62831	2.14696	0	0	2.90462	1.94162	0	0	-0.435761	2.03404	-0.150307	2.17231	0	0
9	133970203	6.42238	2.35015	2.79562	2.17507	-1.63069	0.773803	2.05692	2.3201	1.87328	2.13873	-2.51179	0.815354	-4.54408	1.90343	-2.59796	0.905261	-0.923662	1.99426	-2.3055	2.12981	-2.52154	1.21479
10	134163498	1.59991	0.401435	1.99017	0.376064	0.862852	0.696621	1.0361	0.399275	1.15581	0.371012	3.14225	0.73377	1.45763	0.42377	0.775634	0.758687	2.07101	0.446115	0.88195	0.480164	0.802273	1.01583
10	140249568	-0.756384	0.78421	-0.444229	0.734791	-4.96104	1.13118	-0.507984	0.775142	-0.819063	0.724621	-2.98174	1.18692	-0.445099	0.813408	-4.75594	1.32285	-1.03633	0.855349	-0.942919	0.917725	-2.84856	1.75674
10	1.49608e+08	-4.20847	0.565782	-3.1529	0.530368	-8.02792	0.957748	-3.18977	0.568349	-3.22834	0.524992	-4.901	1.00795	-3.74975	0.606137	-8.43631	1.11054	-2.9758	0.638395	-4.05272	0.686736	-6.70125	1.4899
Environment-specific phenotypic standard deviation
2017.BBG	2017.EIN	2017.GOL	2017.OLI	2017.ROG	2017.TOM	2018.EIN	2018.GOL	2018.KLW	2018.ROG	2018.TOM
12.073	11.5085	15.2498	9.6849	10.1211	14.2136	11.2177	16.9789	11.1819	12.0293	19.0335
Effects and SE in units of environment-specific phenotypic standard deviations
Chr	Pos	effect_2017.BBG	SE_2017.BBG	effect_2017.EIN	SE_2017.EIN	effect_2017.GOL	SE_2017.GOL	effect_2017.OLI	SE_2017.OLI	effect_2017.ROG	SE_2017.ROG	effect_2017.TOM	SE_2017.TOM	effect_2018.EIN	SE_2018.EIN	effect_2018.GOL	SE_2018.GOL	effect_2018.KLW	SE_2018.KLW	effect_2018.ROG	SE_2018.ROG	effect_2018.TOM	SE_2018.TOM
1	4.49768e+06	0.223566	0.0355963	0.199144	0.0349942	0.102362	0.048311	0.120722	0.0442492	0.176679	0.0392756	0.107175	0.0545541	0.135423	0.0407638	0.111221	0.0504182	0.182535	0.0430491	0.123152	0.0431704	0.210909	0.0603868
1	8.95009e+06	0.0557946	0.0271453	0.0698059	0.0266716	-0.0354587	0.0346091	0.0874824	0.033736	0.0872365	0.02998	0.112305	0.0390361	0.0265675	0.0303475	-0.0437246	0.0355395	0.0409403	0.0320121	0.0490932	0.0319406	0.0117703	0.0423734
1	8.09681e+07	0.0579194	0.0294782	0.0618268	0.0289602	-0.078741	0.0379205	0.0480297	0.0367482	0.123565	0.032514	0.00129999	0.0428041	-0.00826645	0.0322683	-0.0452506	0.0380372	0.0546833	0.0340111	0.00957926	0.0338987	-0.0399392	0.0453302
1	98889571	0.288065	0.120767	0.404844	0.118646	0.0882266	0.129975	0.22827	0.148941	0.0928113	0.133028	0.294403	0.146212	0.422036	0.137355	0.0452397	0.136128	0.562327	0.145135	0.468302	0.145111	0.250894	0.160396
1	1.13071e+08	-0.00413454	0.0777181	0.0114649	0.0788792	0.173335	0.0877628	0.0493709	0.0969661	-0.0805298	0.0891311	0.0515714	0.0980303	0.0401805	0.0838565	0.263906	0.0865438	0.0186369	0.0864241	-0.0729756	0.0836105	0.331393	0.098776
1	1.14114e+08	-0.338707	0.241362	-0.691353	0.236968	-0.143942	0.375714	-0.113265	0.30221	-0.236869	0.265742	-0.426427	0.425474	0.171726	0.246419	0.802966	0.42103	-0.276755	0.25896	-0.870048	0.257126	0.339509	0.509819
1	1.15323e+08	-0.054282	0.165471	-0.111555	0.16225	-0.221428	0.267104	-0.196575	0.211838	-0.113792	0.181843	0.0144649	0.30277	-0.572139	0.150092	-0.692892	0.307879	-0.385468	0.156449	0.0277879	0.153669	-0.651017	0.373946
1	1.19393e+08	-0.0649879	0.0923375	-0.0315259	0.0926756	-0.179872	0.105486	-0.0422107	0.114647	0.0216564	0.104429	-0.186274	0.11818	-0.172219	0.100272	-0.344366	0.106225	-0.0895564	0.104184	-0.0924759	0.101903	-0.658344	0.123074
1	123182054	-0.0662155	0.108132	-0.0249881	0.106792	0.287706	0.14858	-0.0894576	0.133562	-0.00441493	0.119878	0.0612515	0.167928	-0.193235	0.113759	-0.0104712	0.157708	-0.123829	0.119234	0.0795266	0.117982	0.663409	0.188916
1	157424791	0.155952	0.0516669	0.130155	0.0507627	0.156677	0.0635932	0.016106	0.0641933	0.213124	0.0569416	-0.00921566	0.0717387	0.221117	0.0560173	0.0722423	0.0640035	0.24601	0.0590051	0.303026	0.0587559	0.312538	0.0760525
1	1.64667e+08	0.0107976	0.0878428	0.0698861	0.0871609	0.163348	0.114996	-0.0619831	0.109415	0.147944	0.0979534	0.0270602	0.129837	0.149192	0.0992149	0.346118	0.115502	0.264342	0.10423	0.240213	0.10356	0.532851	0.137117
1	2.52787e+08	0.0711505	0.0304193	0.0385323	0.0299041	-0.0548567	0.0406602	0.00987221	0.0378246	0.0201439	0.0336071	-0.0526164	0.045647	4.78744e-05	0.0339742	-0.108938	0.0404926	-0.029352	0.0358391	-0.00705606	0.0357509	-0.113262	0.0483366
1	2.56526e+08	-0.106142	0.059029	-0.128206	0.0580558	-0.346744	0.0769526	-0.0943635	0.0728293	-0.157695	0.0651252	-0.162294	0.0867851	-0.155314	0.0666754	-0.235947	0.0760727	-0.226969	0.0703593	-0.0802973	0.0702005	-0.126181	0.0905803
1	294248524	0.079176	0.0273559	0.0501993	0.0268932	0.139183	0.0341403	0.0809805	0.0338271	0.0962377	0.0302018	0.0232807	0.0385544	0.0180499	0.0302681	0.0905055	0.0348089	0.0387071	0.0319074	0.0535727	0.0318415	0.0145962	0.0414217
2	2.40766e+07	-0.0261855	0.0386631	0.0298628	0.0379811	0.21233	0.0521868	0.13948	0.0479774	0.0922987	0.0425943	0.134647	0.0589049	0.0905051	0.0434358	0.218895	0.0528909	0.129538	0.0458584	0.0758825	0.0457911	0.108369	0.0632523
2	2.45244e+07	-0.136817	0.048957	-0.0863676	0.0479908	-0.083677	0.0670583	-0.130351	0.0609226	-0.061831	0.0539344	-0.20642	0.0757461	0.0426114	0.0559066	-0.141855	0.0693819	-0.0434078	0.0590807	-0.0376695	0.0593251	-0.179692	0.0831381
2	31094853	0.100604	0.036398	0.161661	0.0357829	-0.0130632	0.0469239	-0.00144433	0.045499	0.0747139	0.0401632	0.0324705	0.0528699	0.121874	0.0410116	-0.0516885	0.0490564	0.111847	0.0432848	0.056312	0.0433742	0.0173312	0.0586026
2	117624902	-0.0977119	0.03007	-0.117076	0.0295215	-0.151204	0.0398969	-0.0953879	0.0373429	-0.18077	0.033192	-0.14994	0.0449896	-0.185811	0.0337341	-0.106166	0.0410566	-0.163199	0.035612	-0.199793	0.0356669	-0.132354	0.0491023
2	1.99947e+08	0.110249	0.0359763	0.0848204	0.0353425	-0.0109431	0.0450086	0.018583	0.0445362	-0.015296	0.039635	0.0433026	0.0507954	0.0796482	0.0395405	0.067896	0.0446778	0.021147	0.0416894	0.0134295	0.0415707	0.0936564	0.0530984
3	6.78356e+07	0.15043	0.0649736	0.245135	0.0638809	0.308646	0.0818311	0.308292	0.080076	0.324001	0.0716427	0.246947	0.0923237	0.282444	0.0712126	0.287172	0.0786968	0.265726	0.0750241	0.260892	0.0746965	0.0640474	0.0932988
3	1.71648e+08	0.838947	0.548521	0.935007	0.522002	0.388365	0.397431	-0.214786	0.677604	1.17675	0.58091	-0.29064	0.449336	-0.0819658	0.24207	0.587645	0.413689	-0.748449	0.25431	-0.889945	0.252324	-0.243514	0.496724
3	1.89314e+08	-0.537293	0.271901	-0.0635328	0.261602	0.789186	0.290811	0.320719	0.335321	-0.128067	0.291859	-0.249149	0.328458	0.895228	0.199809	1.01322	0.320207	0.449968	0.209997	0.104874	0.208449	0.0279548	0.38448
3	217498219	-0.539721	0.134645	-0.317702	0.132438	-0.591771	0.213744	-0.279442	0.165966	-0.399129	0.148526	-0.523866	0.242	-0.387661	0.150926	-0.605462	0.230049	-0.285222	0.159188	-0.400951	0.158722	-0.594001	0.278177
4	67986257	-0.0138168	0.124376	0.175773	0.122642	0.553728	0.204643	-0.131678	0.155479	-0.0348201	0.13768	-0.0261305	0.231884	0.117961	0.13316	0.289651	0.192032	-0.228368	0.139831	-0.105411	0.138683	0.420483	0.231189
4	7.02353e+07	-0.169955	0.115334	-0.232192	0.113684	-0.865864	0.197964	-0.0137421	0.14446	-0.0307174	0.127569	-0.129899	0.224464	-0.311803	0.121038	-0.616969	0.18443	-0.0471967	0.127005	-0.0505499	0.125812	-0.390972	0.222498
4	74714586	0.0224828	0.035361	-0.00415536	0.034716	-0.0596477	0.0444784	0.0770549	0.0441529	0.0346841	0.039076	0.0599669	0.049953	0.0718969	0.0394226	-0.144802	0.0454705	0.104957	0.0415784	0.0869921	0.0416127	-0.0573595	0.054148
4	2.40314e+08	-0.118914	0.178343	-0.334177	0.174781	-0.359777	0.228823	-0.226086	0.219731	-0.448047	0.195843	0.0733481	0.258412	-0.562172	0.19669	-0.315107	0.24387	-0.26453	0.207821	0.392487	0.207667	0.1107	0.29215
5	1986356	-1.21263	0.312325	-1.07684	0.300395	0.0375173	0.399105	-1.20593	0.383409	-1.43895	0.335091	0.709902	0.45109	0.306255	0.226603	-0.229413	0.43096	-0.350421	0.236941	0.173894	0.233664	-0.342352	0.517931
5	1.89609e+07	-0.206201	0.0637119	-0.253577	0.0626842	-0.0934598	0.0826129	-0.0977933	0.0791342	-0.104152	0.0703174	-0.267743	0.0932079	-0.1308	0.073455	-0.190174	0.087393	-0.162968	0.077589	-0.105903	0.0786884	-0.272357	0.104449
5	7.03748e+07	-0.120095	0.0511542	-0.163812	0.0503197	0.117386	0.0701564	-0.234933	0.0634804	-0.216391	0.0564905	-0.164367	0.0792695	-0.141098	0.0570446	0.111479	0.069572	-0.144769	0.0601455	-0.208971	0.0599413	-0.110262	0.0831453
5	205497591	-0.197989	0.0315507	-0.140974	0.0310137	-0.132554	0.0397979	-0.140395	0.039162	-0.118317	0.0348126	-0.167971	0.0448484	-0.10678	0.0356108	-0.146106	0.0409399	-0.131787	0.0375817	-0.121684	0.037547	-0.190126	0.048775
5	215499758	-0.132714	0.0275478	-0.134275	0.0270759	-0.120555	0.0355492	-0.139112	0.0341524	-0.187042	0.0303882	-0.0911579	0.0401175	-0.103228	0.0306916	-0.102586	0.0361067	-0.0546466	0.0323748	-0.139362	0.0323837	-0.0736968	0.0430611
5	2.21863e+08	0.0411881	0.0368864	0.0701453	0.0362813	0.0901513	0.0463303	0.142343	0.0457175	0.0418628	0.0407486	0.176142	0.0522656	0.0344792	0.0402131	0.168163	0.046146	0.0345019	0.0423359	0.0371194	0.042115	0.0598781	0.0548376
6	2028809	0.0983277	0.0785835	0.102594	0.0772956	0.102878	0.0999945	0.0522326	0.0968636	0.163479	0.0867096	0.294897	0.112805	0.122335	0.0855209	0.402233	0.0922571	0.104482	0.0900267	0.0171328	0.0895438	0.110238	0.109061
7	3.27205e+07	0.0816914	0.0366754	0.108531	0.0361926	0.0413332	0.0477147	0.0627874	0.0455002	0.135727	0.0406809	0.145769	0.054372	0.142994	0.0413558	0.0841396	0.0477686	0.138765	0.0435433	0.214808	0.0433215	0.0259738	0.0568124
7	1.26889e+08	-0.0629573	0.0289502	-0.0636844	0.028424	-0.12473	0.0363575	-0.124747	0.0359955	-0.0491709	0.0319498	-0.0689135	0.0410298	-0.0638841	0.032287	0.0327304	0.0371362	-0.0834775	0.0340611	-0.0288886	0.034058	-0.0650392	0.0442219
7	135845412	0.128086	0.033787	0.133953	0.0332081	0.0796196	0.0435761	0.0519245	0.0422386	0.0940721	0.0372533	0.0531654	0.0492472	0.098814	0.0381607	0.0834427	0.044654	0.0486361	0.0402857	0.102157	0.040223	0.0962756	0.0532758
8	503974	-1.01903	0.178583	-1.01685	0.175645	-0.398612	0.29915	-0.868636	0.220085	-0.82491	0.196971	-0.199625	0.33894	-0.948882	0.239021	-0.140155	0.323577	-1.32013	0.254522	-0.914103	0.25681	-0.288794	0.391835
8	6628106	-0.10984	0.0429447	-0.0967259	0.0422268	-0.102892	0.0548613	0.0167864	0.0534944	-0.147422	0.047391	-0.150318	0.0622245	-0.144725	0.0496291	-0.0971537	0.0564482	-0.14667	0.0524555	-0.21182	0.0528582	-0.103498	0.067297
8	163849170	-0.190796	0.0442308	-0.201774	0.0434458	-0.00261119	0.05543	-0.0979446	0.0546669	-0.120942	0.0488336	-0.0732858	0.0625466	-0.0368812	0.047545	0.00992001	0.0544591	0.0134153	0.0500598	-0.0141003	0.0498054	-0.0379917	0.064696
9	73917.5	1.28267	0.457921	1.23182	0.440282	0.467999	0.261215	1.16898	0.565561	1.93206	0.49107	0.409869	0.294312	0.181807	0.339526	0.357429	0.269014	0.68354	0.356616	0.0150321	0.353744	-0.013622	0.319143
9	493950	-1.28482	0.503263	-0.878028	0.482965	0	0	-0.939766	0.619981	-1.7024	0.538441	0	0	0.257432	0.354193	0	0	0.19603	0.371923	0.269781	0.36878	0	0
9	2835582	0.394074	0.0972817	0.186552	0.095342	0.255876	0.116746	0.0758926	0.120265	0.19164	0.106853	0.273834	0.131678	0.0722856	0.0977536	0.118405	0.110427	0.0450052	0.102722	0.212739	0.101945	0.219928	0.130563
9	1.33884e+08	-0.623262	0.195138	-0.395439	0.189683	0	0	-0.299508	0.240112	-0.358489	0.212126	0	0	0.258933	0.173086	0	0	-0.0389704	0.181905	-0.0124951	0.180585	0	0
9	133970203	0.53196	0.194661	0.242918	0.188997	-0.106931	0.0507418	0.212385	0.239559	0.185086	0.211314	-0.176717	0.0573643	-0.405083	0.169681	-0.153011	0.0533169	-0.0826037	0.178347	-0.191657	0.177052	-0.132479	0.0638238
10	134163498	0.132519	0.0332506	0.17293	0.0326771	0.0565811	0.0456806	0.106981	0.0412265	0.114198	0.0366571	0.221073	0.0516244	0.129941	0.037777	0.0456823	0.0446841	0.185212	0.0398963	0.0733167	0.0399162	0.0421505	0.0533706
10	140249568	-0.0626507	0.0649555	-0.0386001	0.0638477	-0.325318	0.0741768	-0.0524512	0.0800361	-0.080926	0.0715948	-0.20978	0.0835056	-0.0396784	0.0725114	-0.280109	0.0779114	-0.0926799	0.0764944	-0.078385	0.0762906	-0.14966	0.0922973
10	1.49608e+08	-0.348584	0.0468633	-0.273963	0.0460849	-0.526427	0.0628039	-0.329355	0.058684	-0.31897	0.0518709	-0.34481	0.0709143	-0.334272	0.0540342	-0.49687	0.0654074	-0.266128	0.057092	-0.336904	0.0570885	-0.352076	0.0782774

## Sheet: Fig. 3b
Fig. 3b
Number of environments for which haplotypes have significant effect								Mean and Median per category
Category	n environments							Category	Mean	Median
Favorable	6							Favorable	4.81538	5
Favorable	5							Unfavorable	5.02151	4
Favorable	7							Interacting	3.16667	3
Favorable	4							All	4.60825	4
Favorable	1
Favorable	1
Favorable	2
Favorable	10
Favorable	7
Favorable	4
Favorable	2
Favorable	2
Favorable	5
Favorable	8
Favorable	1
Favorable	5
Favorable	5
Favorable	5
Favorable	3
Favorable	3
Favorable	8
Favorable	9
Favorable	3
Favorable	4
Favorable	4
Favorable	2
Favorable	5
Favorable	4
Favorable	6
Favorable	2
Favorable	8
Favorable	6
Favorable	7
Favorable	2
Favorable	8
Favorable	4
Favorable	7
Favorable	10
Favorable	3
Favorable	2
Favorable	2
Favorable	5
Favorable	5
Favorable	3
Favorable	8
Favorable	11
Favorable	5
Favorable	6
Favorable	3
Favorable	1
Favorable	8
Favorable	4
Favorable	5
Favorable	7
Favorable	4
Favorable	3
Favorable	10
Favorable	1
Favorable	3
Favorable	2
Favorable	7
Favorable	5
Favorable	4
Favorable	4
Favorable	7
Unfavorable	2
Unfavorable	2
Unfavorable	8
Unfavorable	5
Unfavorable	2
Unfavorable	3
Unfavorable	3
Unfavorable	3
Unfavorable	2
Unfavorable	3
Unfavorable	4
Unfavorable	5
Unfavorable	6
Unfavorable	5
Unfavorable	4
Unfavorable	4
Unfavorable	3
Unfavorable	10
Unfavorable	5
Unfavorable	3
Unfavorable	3
Unfavorable	2
Unfavorable	5
Unfavorable	9
Unfavorable	4
Unfavorable	5
Unfavorable	2
Unfavorable	3
Unfavorable	5
Unfavorable	11
Unfavorable	3
Unfavorable	6
Unfavorable	4
Unfavorable	4
Unfavorable	5
Unfavorable	4
Unfavorable	1
Unfavorable	8
Unfavorable	7
Unfavorable	7
Unfavorable	5
Unfavorable	5
Unfavorable	8
Unfavorable	8
Unfavorable	3
Unfavorable	6
Unfavorable	2
Unfavorable	4
Unfavorable	7
Unfavorable	3
Unfavorable	2
Unfavorable	6
Unfavorable	4
Unfavorable	5
Unfavorable	10
Unfavorable	3
Unfavorable	1
Unfavorable	2
Unfavorable	7
Unfavorable	9
Unfavorable	5
Unfavorable	9
Unfavorable	4
Unfavorable	2
Unfavorable	10
Unfavorable	4
Unfavorable	7
Unfavorable	3
Unfavorable	2
Unfavorable	7
Unfavorable	11
Unfavorable	2
Unfavorable	3
Unfavorable	2
Unfavorable	6
Unfavorable	5
Unfavorable	11
Unfavorable	9
Unfavorable	4
Unfavorable	2
Unfavorable	4
Unfavorable	6
Unfavorable	8
Unfavorable	11
Unfavorable	9
Unfavorable	6
Unfavorable	7
Unfavorable	7
Unfavorable	3
Unfavorable	2
Unfavorable	2
Unfavorable	3
Unfavorable	11
Interacting	3
Interacting	2
Interacting	4
Interacting	2
Interacting	2
Interacting	4
Interacting	3
Interacting	2
Interacting	2
Interacting	2
Interacting	2
Interacting	2
Interacting	3
Interacting	2
Interacting	5
Interacting	2
Interacting	5
Interacting	5
Interacting	2
Interacting	3
Interacting	3
Interacting	6
Interacting	3
Interacting	4
Interacting	5
Interacting	3
Interacting	2
Interacting	2
Interacting	3
Interacting	2
Interacting	4
Interacting	3
Interacting	3
Interacting	5
Interacting	3
Interacting	6
All	6
All	5
All	7
All	4
All	1
All	1
All	2
All	10
All	7
All	4
All	2
All	2
All	5
All	8
All	1
All	5
All	2
All	2
All	8
All	5
All	2
All	3
All	3
All	3
All	2
All	3
All	4
All	5
All	6
All	5
All	4
All	4
All	3
All	10
All	5
All	3
All	3
All	2
All	5
All	9
All	4
All	5
All	2
All	3
All	5
All	11
All	3
All	2
All	4
All	2
All	2
All	4
All	3
All	2
All	2
All	2
All	5
All	5
All	3
All	3
All	8
All	9
All	3
All	4
All	4
All	2
All	5
All	4
All	6
All	2
All	3
All	6
All	4
All	4
All	5
All	4
All	1
All	8
All	7
All	7
All	5
All	5
All	8
All	8
All	3
All	6
All	2
All	4
All	7
All	3
All	2
All	6
All	4
All	5
All	10
All	3
All	2
All	2
All	3
All	2
All	5
All	2
All	5
All	5
All	2
All	3
All	3
All	6
All	3
All	8
All	6
All	7
All	2
All	8
All	4
All	7
All	10
All	3
All	2
All	2
All	5
All	5
All	3
All	8
All	1
All	2
All	7
All	9
All	5
All	9
All	4
All	2
All	10
All	4
All	7
All	3
All	2
All	7
All	11
All	4
All	5
All	3
All	2
All	2
All	3
All	2
All	11
All	5
All	6
All	3
All	1
All	8
All	4
All	5
All	7
All	4
All	3
All	10
All	1
All	3
All	2
All	7
All	5
All	4
All	4
All	7
All	2
All	3
All	2
All	6
All	5
All	11
All	9
All	4
All	2
All	4
All	6
All	8
All	11
All	9
All	6
All	7
All	7
All	3
All	2
All	2
All	3
All	11
All	4
All	3
All	3
All	5
All	3
All	6

## Sheet: Fig. 4
Fig. 4
Frequency of landrace haplotypes in the breeding line panel
Category	Frequency
Favorable	0.307692
Favorable	0.323077
Favorable	0.0923077
Favorable	0.4
Favorable	0
Favorable	0.138462
Favorable	0.661538
Favorable	0.107692
Favorable	0.323077
Favorable	0.107692
Favorable	0.369231
Favorable	0.307692
Favorable	0.4
Favorable	0.0153846
Favorable	0.461538
Favorable	0.138462
Favorable	0.476923
Favorable	0.246154
Favorable	0.0461538
Favorable	0.0615385
Favorable	0.184615
Favorable	0.384615
Favorable	0.153846
Favorable	0.184615
Favorable	0.0153846
Favorable	0
Favorable	0.276923
Favorable	0.261538
Favorable	0.323077
Favorable	0.184615
Favorable	0.0615385
Favorable	0.0307692
Favorable	0.430769
Favorable	0
Favorable	0.0461538
Favorable	0
Favorable	0.215385
Favorable	0.0307692
Favorable	0.0153846
Favorable	0.230769
Favorable	0.153846
Favorable	0.507692
Favorable	0.123077
Favorable	0.538462
Favorable	0.246154
Favorable	0.338462
Favorable	0.353846
Favorable	0.230769
Favorable	0.0461538
Favorable	0
Favorable	0.0923077
Favorable	0.2
Favorable	0
Unfavorable	0.507692
Unfavorable	0.507692
Unfavorable	0.123077
Unfavorable	0.0615385
Unfavorable	0.4
Unfavorable	0
Unfavorable	0.2
Unfavorable	0.676923
Unfavorable	0.415385
Unfavorable	0.215385
Unfavorable	0.307692
Unfavorable	0.0307692
Unfavorable	0.0923077
Unfavorable	0
Unfavorable	0.0307692
Unfavorable	0.107692
Unfavorable	0
Unfavorable	0.0307692
Unfavorable	0.0153846
Unfavorable	0
Unfavorable	0.138462
Unfavorable	0.107692
Unfavorable	0.430769
Unfavorable	0.0461538
Unfavorable	0.184615
Unfavorable	0.230769
Unfavorable	0.630769
Unfavorable	0.0461538
Unfavorable	0.738462
Unfavorable	0.261538
Unfavorable	0.0307692
Unfavorable	0.169231
Unfavorable	0.0461538
Unfavorable	0.276923
Unfavorable	0.107692
Unfavorable	0.215385
Unfavorable	0.0769231
Unfavorable	0
Unfavorable	0.353846
Unfavorable	0.261538
Unfavorable	0.292308
Unfavorable	0.0153846
Unfavorable	0.138462
Unfavorable	0.0153846
Unfavorable	0.107692
Unfavorable	0.0307692
Unfavorable	0.0153846
Unfavorable	0.169231
Unfavorable	0.2
Unfavorable	0.230769
Unfavorable	0.415385
Unfavorable	0.246154
Unfavorable	0.0307692
Unfavorable	0.307692
Unfavorable	0.138462
Unfavorable	0.246154
Unfavorable	0.0461538
Unfavorable	0.0153846
Unfavorable	0.292308
Unfavorable	0.184615
Unfavorable	0.0923077
Unfavorable	0.123077
Unfavorable	0.0615385
Unfavorable	0.169231
Unfavorable	0.430769
Unfavorable	0.430769
Unfavorable	0.0923077
Unfavorable	0.0153846
Unfavorable	0.0615385
Unfavorable	0
Unfavorable	0
Unfavorable	0.0307692
Unfavorable	0.384615
Unfavorable	0.0153846
Unfavorable	0
Unfavorable	0
Unfavorable	0.107692
Unfavorable	0
Unfavorable	0.0615385
Unfavorable	0.107692
Random	0.0153846
Random	0.0307692
Random	0.261538
Random	0.153846
Random	0.0769231
Random	0
Random	0
Random	0.476923
Random	0.0769231
Random	0
Random	0.123077
Random	0.0461538
Random	0.338462
Random	0.0615385
Random	0.415385
Random	0.0307692
Random	0
Random	0.0461538
Random	0.0153846
Random	0.523077
Random	0
Random	0
Random	0.0307692
Random	0
Random	0
Random	0.0153846
Random	0.2
Random	0.507692
Random	0.753846
Random	0.0461538
Random	0
Random	0.0461538
Random	0
Random	0.138462
Random	0.0923077
Random	0
Random	0.553846
Random	0.0461538
Random	0.0153846
Random	0
Random	0.615385
Random	0.0153846
Random	0
Random	0.0615385
Random	0.0153846
Random	0
Random	0.523077
Random	0
Random	0
Random	0.0923077
Random	0
Random	0
Random	0.0307692
Random	0.0153846
Random	0.246154
Random	0.184615
Random	0.0153846
Random	0
Random	0.369231
Random	0.276923
Random	0
Random	0.215385
Random	0.0153846
Random	0.0307692
Random	0.676923
Random	0.169231
Random	0
Random	0.107692
Random	0.0615385
Random	0.169231
Random	0.276923
Random	0
Random	0
Random	0.153846
Random	0
Random	0.169231
Random	0.153846
Random	0
Random	0.0307692
Random	0.169231
Random	0.0461538
Random	0.0153846
Random	0.553846
Random	0
Random	0.276923
Random	0.0153846
Random	0
Random	0
Random	0
Random	0
Random	0.0615385
Random	0
Random	0.338462
Random	0.261538
Random	0.369231
Random	0.0923077
Random	0.0923077
Random	0.0307692
Random	0.261538
Random	0.630769
Random	0.0307692
Random	0.569231
Random	0.123077
Random	0.123077
Random	0
Random	0.230769
Random	0.323077
Random	0.0769231
Random	0
Random	0.0307692
Random	0.138462
Random	0.138462
Random	0.492308
Random	0.0153846
Random	0.6
Random	0.0461538
Random	0
Random	0.184615
Random	0.107692
Random	0.169231
Random	0.0307692
Random	0.123077
Random	0.0153846
Random	0.215385
Random	0.215385
Random	0.0307692
Random	0.0461538
Random	0.276923
Random	0
Random	0.153846
Random	0.476923
Random	0.153846
Random	0.846154
Random	0.246154
Random	0.0307692
Random	0
Random	0.0307692
Random	0
Random	0.707692
Random	0
Random	0
Random	0
Random	0.123077
Random	0.0307692
Random	0.0461538
Random	0.0923077
Random	0.169231
Random	0.323077
Random	0.230769
Random	0.476923
Random	0.184615
Random	0.0615385
Random	0.261538
Random	0.369231
Random	0.323077
Random	0.0769231
Random	0.123077
Random	0.2
Random	0
Random	0.630769
Random	0.353846
Random	0.261538
Random	0.215385
Random	0.0153846
Random	0.123077
Random	0.0461538
Random	0.169231
Random	0.2
Random	0.0769231
Random	0.0769231
Random	0.0461538
Random	0.492308
Random	0.123077
Random	0.0461538
Random	0.0923077
Random	0.0615385
Random	0.215385
Random	0
Random	0.0153846
Random	0.446154
Random	0.0307692
Random	0.215385
Random	0.0307692
Random	0.261538
Random	0.0923077
Random	0
Random	0.0307692
Random	0.0307692
Random	0.123077
Random	0.2
Random	0.0461538
Random	0
Random	0.215385
Random	0
Random	0.246154
Random	0
Random	0.261538
Random	0.492308
Random	0.446154
Random	0.138462
Random	0.0461538
Random	0.0461538
Random	0.0461538
Random	0.215385
Random	0.0153846
Random	0.0769231
Random	0.0615385
Random	0.338462
Random	0.0615385
Random	0.415385
Random	0.184615
Random	0.323077
Random	0.107692
Random	0.0769231
Random	0.169231
Random	0.0615385
Random	0.0153846
Random	0
Random	0.0769231
Random	0.123077
Random	0
Random	0.415385
Random	0.384615
Random	0.0615385
Random	0.0615385
Random	0.276923
Random	0.0461538
Random	0.0307692
Random	0.0461538
Random	0.0153846
Random	0.338462
Random	0.184615
Random	0.153846
Random	0.0307692
Random	0.523077
Random	0.430769
Random	0.0461538
Random	0.0923077
Random	0.0615385
Random	0.0153846
Random	0
Random	0.0769231
Random	0.0307692
Random	0
Random	0.169231
Random	0
Random	0.230769
Random	0.0769231
Random	0.230769
Random	0.107692
Random	0.2
Random	0.107692
Random	0.123077
Random	0.261538
Random	0
Random	0.153846
Random	0.0923077
Random	0.0769231
Random	0.292308
Random	0.0307692
Random	0.476923
Random	0.107692
Random	0
Random	0
Random	0.0307692
Random	0.184615
Random	0.153846
Random	0.2
Random	0
Random	0.353846
Random	0
Random	0
Random	0
Random	0.123077
Random	0.661538
Random	0.0769231
Random	0.0769231
Random	0.184615
Random	0
Random	0.538462
Random	0.476923
Random	0.230769
Random	0
Random	0.0923077
Random	0.0923077
Random	0
Random	0.523077
Random	0
Random	0.246154
Random	0.153846
Random	0
Random	0.0769231
Random	0.0153846
Random	0.692308
Random	0.0307692
Random	0
Random	0.0153846
Random	0.476923
Random	0
Random	0.184615
Random	0.0615385
Random	0.138462
Random	0
Random	0.0307692
Random	0.2
Random	0.0769231
Random	0.0769231
Random	0.0461538
Random	0.0461538
Random	0.830769
Random	0.0153846
Random	0.0461538
Random	0.0307692
Random	0.430769
Random	0
Random	0.0153846
Random	0.169231
Random	0.169231
Random	0.215385
Random	0.369231
Random	0.384615
Random	0.0769231
Random	0.369231
Random	0.0923077
Random	0.0769231
Random	0.184615
Random	0.369231
Random	0.569231
Random	0.123077
Random	0.0461538
Random	0.0307692
Random	0.169231
Random	0.0615385
Random	0.0153846
Random	0
Random	0.323077
Random	0
Random	0.246154
Random	0.584615
Random	0.276923
Random	0.2
Random	0
Random	0.138462
Random	0.769231
Random	0.338462
Random	0.123077
Random	0.169231
Random	0
Random	0.0307692
Random	0.169231
Random	0.0461538
Random	0.0461538
Random	0.0461538
Random	0.0307692
Random	0
Random	0.0461538
Random	0.384615
Random	0.2
Random	0.153846
Random	0.0153846
Random	0
Random	0.323077
Random	0.169231
Random	0.107692
Random	0.0153846
Random	0.123077
Random	0.646154
Random	0.153846
Random	0.184615
Random	0.6
Random	0.0307692
Random	0.307692
Random	0.107692
Random	0.0153846
Random	0.430769
Random	0.338462
Random	0.0153846
Random	0.261538
Random	0.892308
Random	0
Random	0
Random	0.4
Random	0.0307692
Random	0
Random	0.0307692
Random	0.0153846
Random	0.384615
Random	0.6
Random	0.0307692
Random	0.230769
Random	0.123077
Random	0.338462
Random	0
Random	0
Random	0.0461538
Random	0.123077
Random	0.0461538
Random	0.307692
Random	0
Random	0.0923077
Random	0.0461538
Random	0.123077
Random	0.0923077
Random	0
Random	0.138462
Random	0.123077
Random	0
Random	0.0153846
Random	0.0307692
Random	0.0769231
Random	0.0307692
Random	0.0923077
Random	0
Random	0.0153846
Random	0.107692
Random	0.123077
Random	0.246154
Random	0.0615385
Random	0.107692
Random	0.0615385
Random	0.276923
Random	0
Random	0.169231
Random	0
Random	0
Random	0.0153846
Random	0.476923
Random	0.0153846
Random	0.169231
Random	0
Random	0.153846
Random	0.0769231
Random	0.0307692
Random	0.0307692
Random	0.0307692
Random	0.323077
Random	0.0461538
Random	0.338462
Random	0.784615
Random	0.0307692
Random	0
Random	0.307692
Random	0.307692
Random	0.138462
Random	0
Random	0.630769
Random	0
Random	0.153846
Random	0.0615385
Random	0.0307692
Random	0.184615
Random	0.584615
Random	0
Random	0
Random	0.692308
Random	0
Random	0.569231
Random	0.384615
Random	0.0923077
Random	0.492308
Random	0.0153846
Random	0.938462
Random	0.0923077
Random	0.0461538
Random	0.569231
Random	0
Random	0
Random	0.230769
Random	0.0307692
Random	0.0153846
Random	0.230769
Random	0.323077
Random	0.0307692
Random	0.261538
Random	0.169231
Random	0.123077
Random	0.138462
Random	0.246154
Random	0.261538
Random	0.615385
Random	0.215385
Random	0
Random	0.0307692
Random	0.292308
Random	0.415385
Random	0
Random	0
Random	0.0153846
Random	0.0153846
Random	0.569231
Random	0.261538
Random	0.646154
Random	0
Random	0.0153846
Random	0.507692
Random	0.0153846
Random	0.246154
Random	0.215385
Random	0.0153846
Random	0

## Sheet: Fig. 5a
Fig. 5a
Phenotypic values (BLUEs) for different groups of genotypes
Group	PH_V6
BL_all	79.89
BL_all	72.28
BL_all	89.53
BL_all	79.29
BL_all	64.76
BL_all	55.56
BL_all	89.56
BL_all	59.43
BL_all	77.56
BL_all	56.91
BL_all	78.99
BL_all	82.66
BL_all	83.9
BL_all	85.04
PE_all	61.36
PE_all	78.92
PE_all	69.72
PE_all	79.34
PE_all	69.19
PE_all	58.17
PE_all	82
PE_all	69.82
PE_all	77.55
PE_all	73.42
PE_all	63.27
PE_all	72.97
PE_all	76.25
PE_all	87.29
PE_all	71.66
PE_all	71.37
PE_all	61.26
PE_all	72.91
PE_all	70.84
PE_all	86.66
PE_all	77.5
PE_all	73.53
PE_all	71.39
PE_all	61.77
PE_all	81.68
PE_all	76.82
PE_all	92.25
PE_all	59
PE_all	77.91
PE_all	59.38
PE_all	60.76
PE_all	85.31
PE_all	76.19
PE_all	71.2
PE_all	74.61
PE_all	72.32
PE_all	77.27
PE_all	82.94
PE_all	72
PE_all	61.77
PE_all	79.76
PE_all	71.25
PE_all	71.41
PE_all	53.24
PE_all	74.94
PE_all	66.89
PE_all	71.84
PE_all	74.37
PE_all	85.07
PE_all	62.27
PE_all	70.01
PE_all	76.1
PE_all	81.46
PE_all	58.26
PE_all	66.7
PE_all	70.98
PE_all	66.54
PE_all	71.81
PE_all	58.76
PE_all	73.1
PE_all	91.33
PE_all	77.26
PE_all	87.91
PE_all	57.75
PE_all	79.73
PE_all	67.9
PE_all	68.48
PE_all	75.98
PE_all	78.25
PE_all	62.92
PE_all	60.21
PE_all	70.76
PE_all	74.27
PE_all	63.8
PE_all	79.69
PE_all	93.46
PE_all	68.07
PE_all	67.84
PE_all	67.55
PE_all	61.94
PE_all	62.35
PE_all	65.78
PE_all	73.46
PE_all	78.79
PE_all	57.29
PE_all	71.74
PE_all	69.92
PE_all	74.13
PE_all	82.27
PE_all	82.13
PE_all	83.91
PE_all	68.51
PE_all	59.92
PE_all	61.07
PE_all	71.56
PE_all	86.51
PE_all	70.5
PE_all	67.6
PE_all	70.17
PE_all	87.27
PE_all	77.31
PE_all	64.16
PE_all	74.57
PE_all	78.28
PE_all	84.99
PE_all	64.33
PE_all	56.13
PE_all	72.1
PE_all	68.29
PE_all	75.58
PE_all	66.35
PE_all	72.7
PE_all	63.26
PE_all	76.51
PE_all	88.64
PE_all	73.87
PE_all	80
PE_all	60.33
PE_all	66.19
PE_all	82
PE_all	73.46
PE_all	63.35
PE_all	70.93
PE_all	73.37
PE_all	69.03
PE_all	82.04
PE_all	73.57
PE_all	69.22
PE_all	82.58
PE_all	79.57
PE_all	65.04
PE_all	70.87
PE_all	75.05
PE_all	75.98
PE_all	68.86
PE_all	65.5
PE_all	63.97
PE_all	58.39
PE_all	74.61
PE_all	67.78
PE_all	63.68
PE_all	61.39
PE_all	60.79
PE_all	65.19
PE_all	72.21
PE_all	64.14
PE_all	60.34
PE_all	70.65
PE_all	83.89
PE_all	66.57
PE_all	82.71
PE_all	65.59
PE_all	63.73
PE_all	69.22
PE_all	74.59
PE_all	79.69
PE_all	77.57
PE_all	63.65
PE_all	72.69
PE_all	66.99
PE_all	69.53
PE_all	67.6
PE_all	64.11
PE_all	80.21
PE_all	70.51
PE_all	73.91
PE_all	74.12
PE_all	59.53
PE_all	67.17
PE_all	67.41
PE_all	66.4
PE_all	73.42
PE_all	69.45
PE_all	52.8
PE_all	93.76
PE_all	73.84
PE_all	70.14
PE_all	59.94
PE_all	59.77
PE_all	73.08
PE_all	71.1
PE_all	64.97
PE_all	58.49
PE_all	62.16
PE_all	67.67
PE_all	63.53
PE_all	69.3
PE_all	86.41
PE_all	85.28
PE_all	86.49
PE_all	84.95
PE_all	77.44
PE_all	86.93
PE_all	67.11
PE_all	84.99
PE_all	71.55
PE_all	81.55
PE_all	74.86
PE_all	86.27
PE_all	87.49
PE_all	69.73
PE_all	90.13
PE_all	71.68
PE_all	77.86
PE_all	76.5
PE_all	63.76
PE_all	81.73
PE_all	73.92
PE_all	74.47
PE_all	77.77
PE_all	90.76
PE_all	85.81
PE_all	80.04
PE_all	82.43
PE_all	83.4
PE_all	80.99
PE_all	80.61
PE_all	76.49
PE_all	88.02
PE_all	90.76
PE_all	79.74
PE_all	70.49
PE_all	81.84
PE_all	70.59
PE_all	86.15
PE_all	77.69
PE_all	73.82
PE_all	81.53
PE_all	67.08
PE_all	79.96
PE_all	71.12
PE_all	69.49
PE_all	75.46
PE_all	65.21
PE_all	77.28
PE_all	69.72
PE_all	70.62
PE_all	44.32
PE_all	72.85
PE_all	76.85
PE_all	71.98
PE_all	66.84
PE_all	83.49
PE_all	65.13
PE_all	84.57
PE_all	78.05
PE_all	72.46
PE_all	75.89
PE_all	79.14
PE_all	85.65
PE_all	83.28
PE_all	65.74
PE_all	74.26
PE_all	67.73
PE_all	91.05
PE_all	62.77
PE_all	62.58
PE_all	74.12
PE_all	78
PE_all	91.78
PE_all	72.81
PE_all	75.44
PE_all	57.23
PE_all	75.38
PE_all	73.78
PE_all	69.27
PE_all	82.39
PE_all	78.92
PE_all	80.6
PE_all	74.19
PE_all	74.66
PE_all	90.17
PE_all	75.71
PE_all	77.1
PE_all	79.37
PE_all	87.91
PE_all	69.63
PE_all	93.91
PE_all	75.61
PE_all	73.94
PE_all	70
PE_all	65.9
PE_all	82.79
PE_all	88.7
PE_all	76.68
PE_all	90.44
PE_all	72.08
PE_all	79.17
PE_all	80.51
PE_all	66.55
PE_all	70.22
PE_all	61.43
PE_all	73.9
PE_all	96.08
PE_all	96.92
PE_all	86.4
PE_all	84.09
PE_all	71.28
PE_all	70.69
PE_all	83.31
PE_all	74.1
PE_all	66.47
PE_all	83.96
PE_all	82.71
PE_all	87.02
PE_all	56.14
PE_all	71.94
PE_all	72.98
PE_all	63.13
PE_all	76.74
PE_all	82.41
PE_all	77.73
PE_all	77.05
PE_all	80.39
PE_all	71.19
PE_all	83.21
PE_all	72.86
PE_all	76.36
PE_all	81.96
PE_all	68.31
PE_all	61.07
PE_all	63.31
PE_all	72.07
PE_all	84.35
PE_all	86.34
PE_all	40
PE_all	90.18
PE_all	74.32
PE_all	73.24
PE_all	72.6
PE_all	75.17
PE_all	66.55
PE_all	52.45
PE_all	70.74
PE_all	67.87
PE_all	76.44
PE_all	74.09
PE_all	91.72
PE_all	83.04
PE_all	80.21
PE_all	80.52
PE_all	72.58
PE_all	67.03
PE_all	95.1
PE_all	67.39
PE_all	79.85
PE_all	67.76
PE_all	85.19
PE_all	76.32
PE_all	84.11
PE_all	77.9
PE_all	77.29
PE_all	60.72
PE_all	74.03
PE_all	86.3
PE_all	91.1
PE_all	86.23
PE_all	79
PE_all	93.17
PE_all	77.68
PE_all	73.98
PE_all	76.75
PE_all	67.46
PE_all	60.12
PE_all	82.97
PE_all	86.09
PE_all	55.13
PE_all	66.9
PE_all	71.56
PE_all	83.83
PE_all	85.91
PE_all	73.63
PE_all	60.28
PE_all	75.34
PE_all	84.13
PE_all	79.62
PE_all	61.58
PE_all	80.16
PE_all	71.2
PE_all	82.41
PE_all	69.44
PE_all	80.85
PE_all	62.97
PE_all	65.06
PE_all	58.52
PE_all	69.6
PE_all	67.37
PE_all	59.99
PE_all	63.63
PE_all	75.7
PE_all	79.74
PE_all	73.22
PE_all	70.22
PE_all	77.62
PE_all	85.69
PE_all	73.46
PE_all	62.99
PE_all	78.56
PE_all	76.87
PE_all	68.78
PE_all	79.2
PE_all	60.74
PE_Focus	92.25
PE_Focus	59.38
PE_Focus	91.33
PE_Focus	79.69
PE_Focus	93.46
PE_Focus	71.74
PE_Focus	82.27
PE_Focus	83.91
PE_Focus	86.51
PE_Focus	84.99
PE_Focus	82.58
PE_Focus	70.65
PE_Focus	77.57
PE_Focus	80.21
PE_Focus	86.41
PE_Focus	85.28
PE_Focus	81.73
PE_Focus	90.76
PE_Focus	85.65
PE_Focus	83.28
PE_Focus	74.26
PE_Focus	90.17
PE_Focus	77.1
PE_Focus	93.91
PE_Focus	63.13
PE_Focus	82.41
PE_Focus	84.35
PE_Focus	74.32
PE_Focus	91.72
PE_Focus	95.1
PE_Focus	67.39
PE_Focus	91.1
PE_Focus	82.97
PE_Focus	86.09
PE_Focus	66.9
PE_Focus	82.41
PE_Focus	65.06
PE_Focus	76.87

## Sheet: Fig. 5b
Fig. 5b
Phenotypic values (BLUEs) for different groups of genotypes
Group	PH_V6
BL_all	79.89
BL_all	72.28
BL_all	89.53
BL_all	79.29
BL_all	64.76
BL_all	55.56
BL_all	89.56
BL_all	59.43
BL_all	77.56
BL_all	56.91
BL_all	78.99
BL_all	82.66
BL_all	83.9
BL_all	85.04
PE_all	61.36
PE_all	78.92
PE_all	69.72
PE_all	79.34
PE_all	69.19
PE_all	58.17
PE_all	82
PE_all	69.82
PE_all	77.55
PE_all	73.42
PE_all	63.27
PE_all	72.97
PE_all	76.25
PE_all	87.29
PE_all	71.66
PE_all	71.37
PE_all	61.26
PE_all	72.91
PE_all	70.84
PE_all	86.66
PE_all	77.5
PE_all	73.53
PE_all	71.39
PE_all	61.77
PE_all	81.68
PE_all	76.82
PE_all	92.25
PE_all	59
PE_all	77.91
PE_all	59.38
PE_all	60.76
PE_all	85.31
PE_all	76.19
PE_all	71.2
PE_all	74.61
PE_all	72.32
PE_all	77.27
PE_all	82.94
PE_all	72
PE_all	61.77
PE_all	79.76
PE_all	71.25
PE_all	71.41
PE_all	53.24
PE_all	74.94
PE_all	66.89
PE_all	71.84
PE_all	74.37
PE_all	85.07
PE_all	62.27
PE_all	70.01
PE_all	76.1
PE_all	81.46
PE_all	58.26
PE_all	66.7
PE_all	70.98
PE_all	66.54
PE_all	71.81
PE_all	58.76
PE_all	73.1
PE_all	91.33
PE_all	77.26
PE_all	87.91
PE_all	57.75
PE_all	79.73
PE_all	67.9
PE_all	68.48
PE_all	75.98
PE_all	78.25
PE_all	62.92
PE_all	60.21
PE_all	70.76
PE_all	74.27
PE_all	63.8
PE_all	79.69
PE_all	93.46
PE_all	68.07
PE_all	67.84
PE_all	67.55
PE_all	61.94
PE_all	62.35
PE_all	65.78
PE_all	73.46
PE_all	78.79
PE_all	57.29
PE_all	71.74
PE_all	69.92
PE_all	74.13
PE_all	82.27
PE_all	82.13
PE_all	83.91
PE_all	68.51
PE_all	59.92
PE_all	61.07
PE_all	71.56
PE_all	86.51
PE_all	70.5
PE_all	67.6
PE_all	70.17
PE_all	87.27
PE_all	77.31
PE_all	64.16
PE_all	74.57
PE_all	78.28
PE_all	84.99
PE_all	64.33
PE_all	56.13
PE_all	72.1
PE_all	68.29
PE_all	75.58
PE_all	66.35
PE_all	72.7
PE_all	63.26
PE_all	76.51
PE_all	88.64
PE_all	73.87
PE_all	80
PE_all	60.33
PE_all	66.19
PE_all	82
PE_all	73.46
PE_all	63.35
PE_all	70.93
PE_all	73.37
PE_all	69.03
PE_all	82.04
PE_all	73.57
PE_all	69.22
PE_all	82.58
PE_all	79.57
PE_all	65.04
PE_all	70.87
PE_all	75.05
PE_all	75.98
PE_all	68.86
PE_all	65.5
PE_all	63.97
PE_all	58.39
PE_all	74.61
PE_all	67.78
PE_all	63.68
PE_all	61.39
PE_all	60.79
PE_all	65.19
PE_all	72.21
PE_all	64.14
PE_all	60.34
PE_all	70.65
PE_all	83.89
PE_all	66.57
PE_all	82.71
PE_all	65.59
PE_all	63.73
PE_all	69.22
PE_all	74.59
PE_all	79.69
PE_all	77.57
PE_all	63.65
PE_all	72.69
PE_all	66.99
PE_all	69.53
PE_all	67.6
PE_all	64.11
PE_all	80.21
PE_all	70.51
PE_all	73.91
PE_all	74.12
PE_all	59.53
PE_all	67.17
PE_all	67.41
PE_all	66.4
PE_all	73.42
PE_all	69.45
PE_all	52.8
PE_all	93.76
PE_all	73.84
PE_all	70.14
PE_all	59.94
PE_all	59.77
PE_all	73.08
PE_all	71.1
PE_all	64.97
PE_all	58.49
PE_all	62.16
PE_all	67.67
PE_all	63.53
PE_all	69.3
PE_all	86.41
PE_all	85.28
PE_all	86.49
PE_all	84.95
PE_all	77.44
PE_all	86.93
PE_all	67.11
PE_all	84.99
PE_all	71.55
PE_all	81.55
PE_all	74.86
PE_all	86.27
PE_all	87.49
PE_all	69.73
PE_all	90.13
PE_all	71.68
PE_all	77.86
PE_all	76.5
PE_all	63.76
PE_all	81.73
PE_all	73.92
PE_all	74.47
PE_all	77.77
PE_all	90.76
PE_all	85.81
PE_all	80.04
PE_all	82.43
PE_all	83.4
PE_all	80.99
PE_all	80.61
PE_all	76.49
PE_all	88.02
PE_all	90.76
PE_all	79.74
PE_all	70.49
PE_all	81.84
PE_all	70.59
PE_all	86.15
PE_all	77.69
PE_all	73.82
PE_all	81.53
PE_all	67.08
PE_all	79.96
PE_all	71.12
PE_all	69.49
PE_all	75.46
PE_all	65.21
PE_all	77.28
PE_all	69.72
PE_all	70.62
PE_all	44.32
PE_all	72.85
PE_all	76.85
PE_all	71.98
PE_all	66.84
PE_all	83.49
PE_all	65.13
PE_all	84.57
PE_all	78.05
PE_all	72.46
PE_all	75.89
PE_all	79.14
PE_all	85.65
PE_all	83.28
PE_all	65.74
PE_all	74.26
PE_all	67.73
PE_all	91.05
PE_all	62.77
PE_all	62.58
PE_all	74.12
PE_all	78
PE_all	91.78
PE_all	72.81
PE_all	75.44
PE_all	57.23
PE_all	75.38
PE_all	73.78
PE_all	69.27
PE_all	82.39
PE_all	78.92
PE_all	80.6
PE_all	74.19
PE_all	74.66
PE_all	90.17
PE_all	75.71
PE_all	77.1
PE_all	79.37
PE_all	87.91
PE_all	69.63
PE_all	93.91
PE_all	75.61
PE_all	73.94
PE_all	70
PE_all	65.9
PE_all	82.79
PE_all	88.7
PE_all	76.68
PE_all	90.44
PE_all	72.08
PE_all	79.17
PE_all	80.51
PE_all	66.55
PE_all	70.22
PE_all	61.43
PE_all	73.9
PE_all	96.08
PE_all	96.92
PE_all	86.4
PE_all	84.09
PE_all	71.28
PE_all	70.69
PE_all	83.31
PE_all	74.1
PE_all	66.47
PE_all	83.96
PE_all	82.71
PE_all	87.02
PE_all	56.14
PE_all	71.94
PE_all	72.98
PE_all	63.13
PE_all	76.74
PE_all	82.41
PE_all	77.73
PE_all	77.05
PE_all	80.39
PE_all	71.19
PE_all	83.21
PE_all	72.86
PE_all	76.36
PE_all	81.96
PE_all	68.31
PE_all	61.07
PE_all	63.31
PE_all	72.07
PE_all	84.35
PE_all	86.34
PE_all	40
PE_all	90.18
PE_all	74.32
PE_all	73.24
PE_all	72.6
PE_all	75.17
PE_all	66.55
PE_all	52.45
PE_all	70.74
PE_all	67.87
PE_all	76.44
PE_all	74.09
PE_all	91.72
PE_all	83.04
PE_all	80.21
PE_all	80.52
PE_all	72.58
PE_all	67.03
PE_all	95.1
PE_all	67.39
PE_all	79.85
PE_all	67.76
PE_all	85.19
PE_all	76.32
PE_all	84.11
PE_all	77.9
PE_all	77.29
PE_all	60.72
PE_all	74.03
PE_all	86.3
PE_all	91.1
PE_all	86.23
PE_all	79
PE_all	93.17
PE_all	77.68
PE_all	73.98
PE_all	76.75
PE_all	67.46
PE_all	60.12
PE_all	82.97
PE_all	86.09
PE_all	55.13
PE_all	66.9
PE_all	71.56
PE_all	83.83
PE_all	85.91
PE_all	73.63
PE_all	60.28
PE_all	75.34
PE_all	84.13
PE_all	79.62
PE_all	61.58
PE_all	80.16
PE_all	71.2
PE_all	82.41
PE_all	69.44
PE_all	80.85
PE_all	62.97
PE_all	65.06
PE_all	58.52
PE_all	69.6
PE_all	67.37
PE_all	59.99
PE_all	63.63
PE_all	75.7
PE_all	79.74
PE_all	73.22
PE_all	70.22
PE_all	77.62
PE_all	85.69
PE_all	73.46
PE_all	62.99
PE_all	78.56
PE_all	76.87
PE_all	68.78
PE_all	79.2
PE_all	60.74
PE_Focus	90.76
PE_Focus	85.65
PE_Focus	95.1

## Sheet: Supp. Fig. 2a
Supplementary Fig. 2a
Position and -log10 P-value for each haplotype tested in GWAS
Haplotype	Chr	Start_Pos	End_Pos	-log10 (P-value)
wind_01_00001_1	1	48208	131864	0.487887
wind_01_00001_2	1	48208	131864	1.01036
wind_01_00001_3	1	48208	131864	0.185714
wind_01_00001_4	1	48208	131864	0.219335
wind_01_00001_5	1	48208	131864	0.12799
wind_01_00001_6	1	48208	131864	0.0235244
wind_01_00001_7	1	48208	131864	0.607324
wind_01_00002_2	1	132093	139073	0.532932
wind_01_00002_3	1	132093	139073	0.223019
wind_01_00002_4	1	132093	139073	0.174461
wind_01_00002_5	1	132093	139073	0.611392
wind_01_00002_6	1	132093	139073	0.0584504
wind_01_00003_1	1	153499	176941	0.058966
wind_01_00003_3	1	153499	176941	0.0744094
wind_01_00004_2	1	177326	210455	0.536774
wind_01_00005_1	1	210603	429945	0.425116
wind_01_00005_3	1	210603	429945	0.981567
wind_01_00005_4	1	210603	429945	0.233242
wind_01_00005_5	1	210603	429945	0.236356
wind_01_00005_7	1	210603	429945	0.319844
wind_01_00006_1	1	430738	442121	0.519454
wind_01_00006_2	1	430738	442121	0.733286
wind_01_00007_1	1	443502	564790	0.535897
wind_01_00007_4	1	443502	564790	0.541867
wind_01_00007_6	1	443502	564790	0.978335
wind_01_00007_7	1	443502	564790	0.628504
wind_01_00008_2	1	565117	670442	0.26559
wind_01_00008_3	1	565117	670442	0.398753
wind_01_00008_4	1	565117	670442	0.973458
wind_01_00009_1	1	672164	693297	1.03411
wind_01_00009_4	1	672164	693297	0.571185
wind_01_00009_5	1	672164	693297	0.650276
wind_01_00010_1	1	693560	705045	1.01137
wind_01_00010_3	1	693560	705045	0.622304
wind_01_00010_4	1	693560	705045	0.47972
wind_01_00011_3	1	705124	717565	0.250295
wind_01_00011_4	1	705124	717565	0.569456
wind_01_00012_1	1	717717	744451	1.00911
wind_01_00012_4	1	717717	744451	1.27691
wind_01_00012_5	1	717717	744451	0.499842
wind_01_00013_2	1	744791	793705	0.285878
wind_01_00015_1	1	876501	1012867	0.240289
wind_01_00015_2	1	876501	1012867	0.541564
wind_01_00015_3	1	876501	1012867	1.46143
wind_01_00016_2	1	1013542	1021815	0.991928
wind_01_00017_1	1	1022873	1030066	0.501263
wind_01_00017_5	1	1022873	1030066	1.04264
wind_01_00018_1	1	1031202	1043835	0.147017
wind_01_00018_2	1	1031202	1043835	1.74232
wind_01_00018_3	1	1031202	1043835	0.671055
wind_01_00018_5	1	1031202	1043835	0.551676
wind_01_00019_3	1	1057022	1059282	0.807282
wind_01_00019_5	1	1057022	1059282	0.924387
wind_01_00019_6	1	1057022	1059282	0.609109
wind_01_00021_1	1	1068648	1200140	0.713341
wind_01_00021_2	1	1068648	1200140	0.497197
wind_01_00022_1	1	1205199	1230039	0.274598
wind_01_00023_2	1	1231741	1258362	0.470214
wind_01_00023_3	1	1231741	1258362	0.22672
wind_01_00024_3	1	1259967	1456623	0.24942
wind_01_00025_3	1	1474476	1515603	0.226761
wind_01_00027_4	1	1535959	1567607	0.135711
wind_01_00028_1	1	1569910	1575006	1.04192
wind_01_00028_3	1	1569910	1575006	0.926525
wind_01_00029_1	1	1575107	1645527	0.156109
wind_01_00029_3	1	1575107	1645527	0.677329
wind_01_00029_5	1	1575107	1645527	0.663275
wind_01_00030_4	1	1645993	1689228	0.671822
wind_01_00031_1	1	1692230	1737098	0.195961
wind_01_00031_2	1	1692230	1737098	1.00983
wind_01_00031_3	1	1692230	1737098	1.56601
wind_01_00031_5	1	1692230	1737098	0.263455
wind_01_00031_7	1	1692230	1737098	0.063088
wind_01_00031_8	1	1692230	1737098	0.175277
wind_01_00031_9	1	1692230	1737098	0.126443
wind_01_00032_1	1	1737177	1814008	0.192042
wind_01_00032_2	1	1737177	1814008	0.538277
wind_01_00032_3	1	1737177	1814008	0.53781
wind_01_00032_5	1	1737177	1814008	1.02247
wind_01_00033_1	1	1814749	1827499	0.194806
wind_01_00033_2	1	1814749	1827499	0.33231
wind_01_00033_3	1	1814749	1827499	0.516397
wind_01_00033_4	1	1814749	1827499	0.00461567
wind_01_00033_6	1	1814749	1827499	0.665197
wind_01_00033_7	1	1814749	1827499	1.14076
wind_01_00034_1	1	1827589	1842128	0.208512
wind_01_00034_2	1	1827589	1842128	0.396244
wind_01_00034_3	1	1827589	1842128	0.379826
wind_01_00034_4	1	1827589	1842128	0.116374
wind_01_00034_5	1	1827589	1842128	0.197967
wind_01_00034_7	1	1827589	1842128	0.41021
wind_01_00035_2	1	1842179	1894108	0.462032
wind_01_00035_3	1	1842179	1894108	1.61742
wind_01_00035_4	1	1842179	1894108	0.391935
wind_01_00035_5	1	1842179	1894108	0.111966
wind_01_00036_1	1	1914368	1994959	1.22727
wind_01_00036_2	1	1914368	1994959	0.402242
wind_01_00036_3	1	1914368	1994959	0.299973
wind_01_00036_4	1	1914368	1994959	0.0670914
wind_01_00036_5	1	1914368	1994959	0.0492353
wind_01_00036_6	1	1914368	1994959	0.361925
wind_01_00036_8	1	1914368	1994959	0.448975
wind_01_00036_9	1	1914368	1994959	0.621704
wind_01_00037_1	1	1995248	2027057	0.0188712
wind_01_00037_2	1	1995248	2027057	0.264469
wind_01_00037_3	1	1995248	2027057	0.112155
wind_01_00037_4	1	1995248	2027057	0.423176
wind_01_00037_5	1	1995248	2027057	0.132646
wind_01_00037_6	1	1995248	2027057	0.132152
wind_01_00037_7	1	1995248	2027057	0.210633
wind_01_00037_8	1	1995248	2027057	0.762101
wind_01_00038_1	1	2027165	2032725	0.0993012
wind_01_00038_2	1	2027165	2032725	0.0224877
wind_01_00038_4	1	2027165	2032725	0.0409064
wind_01_00039_1	1	2033005	2085003	0.0222587
wind_01_00040_2	1	2085433	2109865	0.193115
wind_01_00040_4	1	2085433	2109865	0.430362
wind_01_00040_7	1	2085433	2109865	0.765728
wind_01_00040_8	1	2085433	2109865	0.260655
wind_01_00041_1	1	2109896	2111101	0.52497
wind_01_00042_1	1	2111581	2115772	0.0123021
wind_01_00042_3	1	2111581	2115772	0.11962
wind_01_00043_1	1	2118542	2122887	0.13857
wind_01_00043_3	1	2118542	2122887	0.195315
wind_01_00043_4	1	2118542	2122887	0.125998
wind_01_00043_5	1	2118542	2122887	0.081965
wind_01_00044_3	1	2153413	2157166	0.00182343
wind_01_00044_5	1	2153413	2157166	0.0320255
wind_01_00045_1	1	2157611	2159377	0.207509
wind_01_00045_2	1	2157611	2159377	0.381846
wind_01_00046_1	1	2159559	2171696	0.00395089
wind_01_00046_2	1	2159559	2171696	0.224703
wind_01_00046_3	1	2159559	2171696	0.00331902
wind_01_00046_5	1	2159559	2171696	0.710199
wind_01_00047_4	1	2172096	2231630	0.196167
wind_01_00048_1	1	2234359	2286348	0.00509134
wind_01_00048_2	1	2234359	2286348	0.743954
wind_01_00048_3	1	2234359	2286348	1.43493
wind_01_00048_6	1	2234359	2286348	0.73465
wind_01_00049_3	1	2286434	2288245	1.24872
wind_01_00049_4	1	2286434	2288245	0.441292
wind_01_00050_1	1	2298135	2300796	0.0265703
wind_01_00050_2	1	2298135	2300796	0.254628
wind_01_00050_5	1	2298135	2300796	0.68493
wind_01_00051_1	1	2301121	2302539	0.193812
wind_01_00051_2	1	2301121	2302539	0.359407
wind_01_00052_1	1	2302826	2379254	0.182893
wind_01_00053_1	1	2379307	2384683	0.2633
wind_01_00053_2	1	2379307	2384683	0.686537
wind_01_00053_3	1	2379307	2384683	0.195771
wind_01_00053_4	1	2379307	2384683	0.182184
wind_01_00053_6	1	2379307	2384683	0.412302
wind_01_00053_8	1	2379307	2384683	0.812257
wind_01_00053_9	1	2379307	2384683	0.251737
wind_01_00054_1	1	2384777	2426776	0.0200291
wind_01_00054_2	1	2384777	2426776	0.765113
wind_01_00054_4	1	2384777	2426776	0.135059
wind_01_00054_5	1	2384777	2426776	0.0642106
wind_01_00054_6	1	2384777	2426776	0.512971
wind_01_00054_7	1	2384777	2426776	0.208253
wind_01_00054_9	1	2384777	2426776	1.09935
wind_01_00054_10	1	2384777	2426776	0.107497
wind_01_00054_11	1	2384777	2426776	0.314118
wind_01_00054_12	1	2384777	2426776	1.32178
wind_01_00055_1	1	2427539	2486166	0.0600891
wind_01_00055_2	1	2427539	2486166	1.01414
wind_01_00055_4	1	2427539	2486166	0.0883962
wind_01_00055_5	1	2427539	2486166	0.02787
wind_01_00055_7	1	2427539	2486166	0.917846
wind_01_00056_2	1	2523265	2525031	0.712184
wind_01_00056_4	1	2523265	2525031	0.377805
wind_01_00056_5	1	2523265	2525031	0.329918
wind_01_00056_6	1	2523265	2525031	0.350725
wind_01_00056_7	1	2523265	2525031	1.15934
wind_01_00057_1	1	2525129	2526378	1.03398
wind_01_00058_2	1	2526673	2527753	1.57591
wind_01_00059_1	1	2528005	2529628	0.056728
wind_01_00059_6	1	2528005	2529628	1.25576
wind_01_00060_1	1	2529649	2531868	0.0221218
wind_01_00060_6	1	2529649	2531868	0.672371
wind_01_00060_8	1	2529649	2531868	0.592714
wind_01_00061_1	1	2560298	2563609	0.00530939
wind_01_00061_2	1	2560298	2563609	0.0707072
wind_01_00061_3	1	2560298	2563609	0.27243
wind_01_00061_4	1	2560298	2563609	0.167132
wind_01_00061_5	1	2560298	2563609	1.21084
wind_01_00062_2	1	2564130	2628605	0.507429
wind_01_00062_3	1	2564130	2628605	1.28938
wind_01_00062_4	1	2564130	2628605	0.0290107
wind_01_00062_5	1	2564130	2628605	0.184474
wind_01_00062_6	1	2564130	2628605	0.0118613
wind_01_00062_7	1	2564130	2628605	0.31967
wind_01_00062_8	1	2564130	2628605	1.33365
wind_01_00063_3	1	2628668	2632516	1.40005
wind_01_00063_4	1	2628668	2632516	0.164251
wind_01_00063_5	1	2628668	2632516	0.0856301
wind_01_00063_6	1	2628668	2632516	1.32431
wind_01_00064_1	1	2632812	2744821	0.00617273
wind_01_00064_2	1	2632812	2744821	0.120705
wind_01_00064_3	1	2632812	2744821	1.31908
wind_01_00065_4	1	2745003	2775282	0.764972
wind_01_00065_8	1	2745003	2775282	0.00103346
wind_01_00065_9	1	2745003	2775282	1.9039
wind_01_00066_1	1	2775612	2778997	0.993169
wind_01_00066_4	1	2775612	2778997	0.266254
wind_01_00068_1	1	2779958	2782330	0.113702
wind_01_00068_4	1	2779958	2782330	0.18179
wind_01_00068_7	1	2779958	2782330	0.527457
wind_01_00068_8	1	2779958	2782330	0.0655653
wind_01_00068_9	1	2779958	2782330	0.257939
wind_01_00068_10	1	2779958	2782330	0.530159
wind_01_00068_12	1	2779958	2782330	0.0807025
wind_01_00068_13	1	2779958	2782330	0.534536
wind_01_00068_14	1	2779958	2782330	0.605922
wind_01_00069_1	1	2784712	2821344	0.254027
wind_01_00069_2	1	2784712	2821344	0.567518
wind_01_00069_3	1	2784712	2821344	1.47448
wind_01_00069_6	1	2784712	2821344	0.0389558
wind_01_00069_7	1	2784712	2821344	0.122106
wind_01_00069_9	1	2784712	2821344	0.793561
wind_01_00069_10	1	2784712	2821344	0.189386
wind_01_00069_11	1	2784712	2821344	0.982583
wind_01_00070_1	1	2821403	2823446	0.124558
wind_01_00070_2	1	2821403	2823446	0.358379
wind_01_00070_3	1	2821403	2823446	0.257446
wind_01_00070_4	1	2821403	2823446	0.850893
wind_01_00071_1	1	2823642	2826370	0.0670874
wind_01_00071_2	1	2823642	2826370	0.341624
wind_01_00071_3	1	2823642	2826370	0.262629
wind_01_00071_5	1	2823642	2826370	0.0956344
wind_01_00072_1	1	2826460	2871410	0.949153
wind_01_00072_3	1	2826460	2871410	1.62942
wind_01_00072_5	1	2826460	2871410	0.726988
wind_01_00073_1	1	2871996	2876584	0.0827985
wind_01_00073_4	1	2871996	2876584	0.222227
wind_01_00073_7	1	2871996	2876584	1.17415
wind_01_00074_4	1	2876715	2879093	0.528244
wind_01_00075_2	1	2879913	2882523	0.395073
wind_01_00075_3	1	2879913	2882523	1.21537
wind_01_00075_6	1	2879913	2882523	0.158196
wind_01_00076_1	1	2882638	2887463	0.510964
wind_01_00076_3	1	2882638	2887463	1.53048
wind_01_00076_4	1	2882638	2887463	0.183845
wind_01_00076_6	1	2882638	2887463	0.122945
wind_01_00076_8	1	2882638	2887463	1.30955
wind_01_00077_3	1	2887494	2890544	1.14198
wind_01_00077_5	1	2887494	2890544	0.495678
wind_01_00077_6	1	2887494	2890544	1.16564
wind_01_00077_7	1	2887494	2890544	1.0923
wind_01_00078_3	1	2890549	2891065	1.49328
wind_01_00078_4	1	2890549	2891065	0.00687181
wind_01_00079_1	1	2891195	2935783	0.99996
wind_01_00079_4	1	2891195	2935783	0.186982
wind_01_00079_7	1	2891195	2935783	0.433553
wind_01_00079_8	1	2891195	2935783	0.935781
wind_01_00079_9	1	2891195	2935783	0.603796
wind_01_00080_1	1	2960036	2962133	0.497247
wind_01_00080_2	1	2960036	2962133	0.979522
wind_01_00080_3	1	2960036	2962133	1.36287
wind_01_00080_4	1	2960036	2962133	0.105189
wind_01_00082_1	1	2969031	2972379	1.13196
wind_01_00082_3	1	2969031	2972379	0.123506
wind_01_00082_5	1	2969031	2972379	0.227451
wind_01_00083_1	1	2972409	2990906	0.132055
wind_01_00083_2	1	2972409	2990906	0.778589
wind_01_00083_3	1	2972409	2990906	0.12366
wind_01_00083_5	1	2972409	2990906	0.330621
wind_01_00083_6	1	2972409	2990906	0.231083
wind_01_00084_3	1	2992198	2996438	0.264741
wind_01_00084_4	1	2992198	2996438	0.521146
wind_01_00085_3	1	2996533	3032635	0.277446
wind_01_00085_4	1	2996533	3032635	0.0688316
wind_01_00085_5	1	2996533	3032635	0.0177258
wind_01_00085_6	1	2996533	3032635	0.891451
wind_01_00085_7	1	2996533	3032635	0.847798
wind_01_00086_1	1	3032747	3034335	0.161865
wind_01_00086_3	1	3032747	3034335	0.224049
wind_01_00086_4	1	3032747	3034335	0.842205
wind_01_00087_4	1	3034344	3036294	0.315445
wind_01_00088_4	1	3036350	3052223	0.443761
wind_01_00089_2	1	3095783	3108307	0.135625
wind_01_00089_3	1	3095783	3108307	0.794588
wind_01_00089_5	1	3095783	3108307	0.180579
wind_01_00089_6	1	3095783	3108307	1.18151
wind_01_00090_2	1	3108432	3118474	0.682317
wind_01_00090_3	1	3108432	3118474	1.1574
wind_01_00090_5	1	3108432	3118474	0.918538
wind_01_00091_2	1	3118542	3122148	0.122983
wind_01_00091_5	1	3118542	3122148	0.151095
wind_01_00091_6	1	3118542	3122148	0.185448
wind_01_00092_2	1	3122184	3127782	0.116449
wind_01_00092_3	1	3122184	3127782	1.2347
wind_01_00092_4	1	3122184	3127782	0.41644
wind_01_00092_5	1	3122184	3127782	0.309711
wind_01_00092_6	1	3122184	3127782	0.189969
wind_01_00092_7	1	3122184	3127782	0.360501
wind_01_00092_8	1	3122184	3127782	0.0599267
wind_01_00092_9	1	3122184	3127782	0.00834821
wind_01_00092_10	1	3122184	3127782	0.357381
wind_01_00092_11	1	3122184	3127782	0.963284
wind_01_00092_12	1	3122184	3127782	0.153558
wind_01_00093_1	1	3128012	3133562	0.108996
wind_01_00093_2	1	3128012	3133562	0.203964
wind_01_00093_3	1	3128012	3133562	1.38221
wind_01_00093_4	1	3128012	3133562	0.187891
wind_01_00093_5	1	3128012	3133562	0.0735601
wind_01_00094_1	1	3133876	3172115	0.127033
wind_01_00094_2	1	3133876	3172115	0.377355
wind_01_00094_4	1	3133876	3172115	0.247611
wind_01_00094_5	1	3133876	3172115	0.664823
wind_01_00094_6	1	3133876	3172115	0.453307
wind_01_00094_7	1	3133876	3172115	0.361552
wind_01_00094_8	1	3133876	3172115	0.173941
wind_01_00094_10	1	3133876	3172115	0.341671
wind_01_00095_1	1	3172691	3227072	0.124012
wind_01_00095_2	1	3172691	3227072	0.146785
wind_01_00095_3	1	3172691	3227072	1.00081
wind_01_00095_4	1	3172691	3227072	0.135044
wind_01_00095_5	1	3172691	3227072	1.18309
wind_01_00095_6	1	3172691	3227072	0.567631
wind_01_00095_8	1	3172691	3227072	0.392771
wind_01_00096_1	1	3227132	3228751	0.00667229
wind_01_00096_4	1	3227132	3228751	0.761175
wind_01_00096_6	1	3227132	3228751	0.47875
wind_01_00097_2	1	3228995	3271359	0.190792
wind_01_00097_5	1	3228995	3271359	0.11987
wind_01_00097_6	1	3228995	3271359	0.727355
wind_01_00097_7	1	3228995	3271359	0.913385
wind_01_00097_9	1	3228995	3271359	0.166227
wind_01_00098_1	1	3271470	3274548	0.466863
wind_01_00098_3	1	3271470	3274548	0.0958798
wind_01_00098_4	1	3271470	3274548	0.114455
wind_01_00098_5	1	3271470	3274548	0.501103
wind_01_00098_7	1	3271470	3274548	0.202197
wind_01_00099_2	1	3274851	3279408	0.240489
wind_01_00099_3	1	3274851	3279408	0.24614
wind_01_00100_4	1	3279651	3285175	0.300589
wind_01_00101_4	1	3285221	3288161	0.158465
wind_01_00101_5	1	3285221	3288161	0.140634
wind_01_00101_6	1	3285221	3288161	0.103747
wind_01_00102_1	1	3288906	3328612	0.50208
wind_01_00102_2	1	3288906	3328612	1.16652
wind_01_00102_3	1	3288906	3328612	0.0937917
wind_01_00102_4	1	3288906	3328612	0.055897
wind_01_00102_5	1	3288906	3328612	0.0946119
wind_01_00102_6	1	3288906	3328612	0.0629007
wind_01_00102_8	1	3288906	3328612	0.441761
wind_01_00102_9	1	3288906	3328612	0.429024
wind_01_00103_1	1	3368224	3373498	0.00893185
wind_01_00103_2	1	3368224	3373498	1.12371
wind_01_00103_3	1	3368224	3373498	0.138681
wind_01_00103_5	1	3368224	3373498	0.768294
wind_01_00103_6	1	3368224	3373498	0.411601
wind_01_00103_7	1	3368224	3373498	0.585028
wind_01_00104_1	1	3373733	3377474	0.188529
wind_01_00104_2	1	3373733	3377474	0.272629
wind_01_00104_3	1	3373733	3377474	0.546881
wind_01_00104_5	1	3373733	3377474	0.0161826
wind_01_00104_6	1	3373733	3377474	0.739232
wind_01_00105_2	1	3377511	3381505	0.305923
wind_01_00105_3	1	3377511	3381505	0.964978
wind_01_00105_4	1	3377511	3381505	0.118044
wind_01_00105_5	1	3377511	3381505	0.0181982
wind_01_00105_6	1	3377511	3381505	0.0240289
wind_01_00105_7	1	3377511	3381505	0.278292
wind_01_00105_8	1	3377511	3381505	0.206426
wind_01_00105_9	1	3377511	3381505	0.449227
wind_01_00105_12	1	3377511	3381505	0.595195
wind_01_00106_2	1	3381554	3382553	0.196943
wind_01_00106_3	1	3381554	3382553	1.01749
wind_01_00106_4	1	3381554	3382553	0.396739
wind_01_00107_2	1	3382574	3383420	0.325195
wind_01_00107_4	1	3382574	3383420	0.44123
wind_01_00109_2	1	3439137	3444386	0.00181972
wind_01_00109_3	1	3439137	3444386	0.648854
wind_01_00109_6	1	3439137	3444386	0.619815
wind_01_00110_1	1	3444515	3454548	0.0642287
wind_01_00110_4	1	3444515	3454548	0.150264
wind_01_00110_6	1	3444515	3454548	0.1223
wind_01_00110_8	1	3444515	3454548	0.646359
wind_01_00110_9	1	3444515	3454548	0.566151
wind_01_00111_1	1	3475897	3482668	0.0209837
wind_01_00111_3	1	3475897	3482668	1.05024
wind_01_00111_4	1	3475897	3482668	0.312957
wind_01_00111_5	1	3475897	3482668	0.0422582
wind_01_00111_6	1	3475897	3482668	0.923688
wind_01_00111_8	1	3475897	3482668	0.326346
wind_01_00111_9	1	3475897	3482668	0.14529
wind_01_00111_10	1	3475897	3482668	0.89204
wind_01_00111_11	1	3475897	3482668	0.252263
wind_01_00111_12	1	3475897	3482668	0.214132
wind_01_00111_13	1	3475897	3482668	0.713343
wind_01_00111_14	1	3475897	3482668	0.393167
wind_01_00111_15	1	3475897	3482668	0.316829
wind_01_00112_1	1	3483308	3485460	0.0157664
wind_01_00112_2	1	3483308	3485460	0.0518678
wind_01_00112_3	1	3483308	3485460	1.67907
wind_01_00112_4	1	3483308	3485460	0.396035
wind_01_00112_6	1	3483308	3485460	0.91069
wind_01_00112_10	1	3483308	3485460	0.0782103
wind_01_00113_1	1	3485701	3486709	0.00819577
wind_01_00113_6	1	3485701	3486709	0.764388
wind_01_00113_8	1	3485701	3486709	0.235742
wind_01_00113_12	1	3485701	3486709	0.942605
wind_01_00114_1	1	3486943	3490447	0.0126869
wind_01_00114_2	1	3486943	3490447	0.300886
wind_01_00114_3	1	3486943	3490447	1.05491
wind_01_00114_8	1	3486943	3490447	0.900802
wind_01_00114_11	1	3486943	3490447	0.968523
wind_01_00114_12	1	3486943	3490447	0.319767
wind_01_00115_1	1	3490479	3492057	0.0775935
wind_01_00115_2	1	3490479	3492057	0.0373613
wind_01_00115_3	1	3490479	3492057	0.385585
wind_01_00116_1	1	3492336	3533769	0.185746
wind_01_00116_2	1	3492336	3533769	2.19889
wind_01_00116_3	1	3492336	3533769	0.328091
wind_01_00116_4	1	3492336	3533769	1.05133
wind_01_00116_5	1	3492336	3533769	0.222314
wind_01_00116_6	1	3492336	3533769	0.0266752
wind_01_00116_7	1	3492336	3533769	0.246303
wind_01_00116_9	1	3492336	3533769	1.52072
wind_01_00116_10	1	3492336	3533769	0.548576
wind_01_00116_11	1	3492336	3533769	1.18994
wind_01_00117_1	1	3537374	3546396	0.25323
wind_01_00117_2	1	3537374	3546396	1.95553
wind_01_00117_3	1	3537374	3546396	0.312989
wind_01_00117_4	1	3537374	3546396	1.3181
wind_01_00117_5	1	3537374	3546396	1.23168
wind_01_00117_6	1	3537374	3546396	1.06542
wind_01_00117_8	1	3537374	3546396	0.42157
wind_01_00117_9	1	3537374	3546396	1.53684
wind_01_00118_1	1	3546469	3651127	0.187728
wind_01_00118_2	1	3546469	3651127	1.17222
wind_01_00118_4	1	3546469	3651127	0.498614
wind_01_00118_6	1	3546469	3651127	0.583889
wind_01_00118_7	1	3546469	3651127	0.613478
wind_01_00118_8	1	3546469	3651127	0.103362
wind_01_00118_9	1	3546469	3651127	1.36954
wind_01_00118_12	1	3546469	3651127	0.618278
wind_01_00119_1	1	3651197	3658030	0.470519
wind_01_00119_3	1	3651197	3658030	1.57785
wind_01_00119_4	1	3651197	3658030	0.0187827
wind_01_00119_5	1	3651197	3658030	0.642227
wind_01_00120_4	1	3658166	3659812	0.0470056
wind_01_00121_1	1	3660213	3695855	0.112509
wind_01_00121_2	1	3660213	3695855	0.34861
wind_01_00122_1	1	3695889	3743053	0.273026
wind_01_00122_2	1	3695889	3743053	0.720576
wind_01_00122_3	1	3695889	3743053	1.0147
wind_01_00122_4	1	3695889	3743053	0.19593
wind_01_00122_5	1	3695889	3743053	0.0225728
wind_01_00122_7	1	3695889	3743053	0.225923
wind_01_00122_11	1	3695889	3743053	0.31251
wind_01_00123_1	1	3743594	3773186	0.157572
wind_01_00123_3	1	3743594	3773186	1.0195
wind_01_00123_4	1	3743594	3773186	0.272267
wind_01_00123_5	1	3743594	3773186	0.0433307
wind_01_00123_6	1	3743594	3773186	0.191794
wind_01_00123_10	1	3743594	3773186	1.4478
wind_01_00123_11	1	3743594	3773186	0.0794845
wind_01_00123_14	1	3743594	3773186	0.41517
wind_01_00123_15	1	3743594	3773186	0.142459
wind_01_00123_16	1	3743594	3773186	0.30778
wind_01_00124_1	1	3773233	3775407	0.483942
wind_01_00124_3	1	3773233	3775407	0.807272
wind_01_00124_7	1	3773233	3775407	1.37922
wind_01_00124_10	1	3773233	3775407	0.525221
wind_01_00125_1	1	3775881	3803264	0.351364
wind_01_00125_2	1	3775881	3803264	0.336782
wind_01_00125_3	1	3775881	3803264	1.07547
wind_01_00125_4	1	3775881	3803264	0.256685
wind_01_00125_5	1	3775881	3803264	0.898765
wind_01_00125_6	1	3775881	3803264	1.59842
wind_01_00125_10	1	3775881	3803264	0.508761
wind_01_00125_11	1	3775881	3803264	0.128825
wind_01_00125_12	1	3775881	3803264	1.0586
wind_01_00126_1	1	3803298	3805859	0.998255
wind_01_00126_2	1	3803298	3805859	0.583151
wind_01_00126_3	1	3803298	3805859	0.974997
wind_01_00126_4	1	3803298	3805859	0.488157
wind_01_00126_5	1	3803298	3805859	1.35972
wind_01_00126_7	1	3803298	3805859	0.595612
wind_01_00127_1	1	3806054	3808144	0.0300114
wind_01_00127_4	1	3806054	3808144	0.0971319
wind_01_00127_6	1	3806054	3808144	0.0918616
wind_01_00127_7	1	3806054	3808144	0.605112
wind_01_00127_9	1	3806054	3808144	0.0214655
wind_01_00127_11	1	3806054	3808144	1.33669
wind_01_00128_1	1	3808201	3843042	0.00334458
wind_01_00128_4	1	3808201	3843042	0.415528
wind_01_00128_5	1	3808201	3843042	0.0465567
wind_01_00128_6	1	3808201	3843042	0.788899
wind_01_00129_1	1	3843097	3846087	0.197132
wind_01_00129_3	1	3843097	3846087	0.384637
wind_01_00129_5	1	3843097	3846087	0.0822506
wind_01_00129_6	1	3843097	3846087	0.119097
wind_01_00130_2	1	3846270	3859964	3.1835e-05
wind_01_00130_3	1	3846270	3859964	1.2179
wind_01_00130_4	1	3846270	3859964	0.210497
wind_01_00130_6	1	3846270	3859964	0.107438
wind_01_00130_7	1	3846270	3859964	0.628868
wind_01_00130_8	1	3846270	3859964	1.41702
wind_01_00130_9	1	3846270	3859964	0.543503
wind_01_00130_11	1	3846270	3859964	0.123105
wind_01_00131_1	1	3860233	3915064	1.00822
wind_01_00131_2	1	3860233	3915064	0.472568
wind_01_00131_3	1	3860233	3915064	0.151981
wind_01_00131_4	1	3860233	3915064	1.21511
wind_01_00131_5	1	3860233	3915064	0.600079
wind_01_00132_1	1	3915256	3962847	0.187883
wind_01_00132_2	1	3915256	3962847	0.10501
wind_01_00132_3	1	3915256	3962847	0.924776
wind_01_00132_7	1	3915256	3962847	1.15445
wind_01_00133_1	1	3963062	3967808	0.288822
wind_01_00133_2	1	3963062	3967808	0.408222
wind_01_00133_3	1	3963062	3967808	0.77329
wind_01_00133_4	1	3963062	3967808	0.209427
wind_01_00133_5	1	3963062	3967808	1.18305
wind_01_00134_1	1	3973068	3975148	0.663911
wind_01_00134_2	1	3973068	3975148	0.586373
wind_01_00134_3	1	3973068	3975148	1.46418
wind_01_00134_4	1	3973068	3975148	0.211024
wind_01_00134_5	1	3973068	3975148	1.19408
wind_01_00134_6	1	3973068	3975148	0.0315985
wind_01_00135_1	1	3975203	3981853	0.0331751
wind_01_00135_5	1	3975203	3981853	1.18508
wind_01_00136_1	1	3982153	3983183	0.121597
wind_01_00136_3	1	3982153	3983183	0.158774
wind_01_00137_2	1	3983641	4112602	0.146121
wind_01_00137_4	1	3983641	4112602	0.624986
wind_01_00137_7	1	3983641	4112602	0.107784
wind_01_00138_2	1	4113512	4115585	0.725808
wind_01_00138_4	1	4113512	4115585	1.31802
wind_01_00139_7	1	4115726	4116801	0.0294656
wind_01_00141_1	1	4119997	4140908	0.0720359
wind_01_00141_2	1	4119997	4140908	0.870855
wind_01_00141_4	1	4119997	4140908	0.327593
wind_01_00141_5	1	4119997	4140908	0.175862
wind_01_00141_6	1	4119997	4140908	0.750736
wind_01_00141_8	1	4119997	4140908	0.589888
wind_01_00141_12	1	4119997	4140908	0.230078
wind_01_00141_14	1	4119997	4140908	0.173432
wind_01_00141_15	1	4119997	4140908	0.966198
wind_01_00141_16	1	4119997	4140908	0.737896
wind_01_00141_20	1	4119997	4140908	1.04372
wind_01_00142_1	1	4142577	4145220	0.200278
wind_01_00142_2	1	4142577	4145220	0.663332
wind_01_00142_3	1	4142577	4145220	0.0714271
wind_01_00142_4	1	4142577	4145220	0.234039
wind_01_00142_5	1	4142577	4145220	0.788488
wind_01_00142_6	1	4142577	4145220	1.18518
wind_01_00143_1	1	4148978	4246624	0.17694
wind_01_00143_3	1	4148978	4246624	0.964797
wind_01_00143_4	1	4148978	4246624	0.185337
wind_01_00143_5	1	4148978	4246624	0.394669
wind_01_00143_7	1	4148978	4246624	0.0783672
wind_01_00144_1	1	4247483	4260149	0.192185
wind_01_00144_3	1	4247483	4260149	0.287487
wind_01_00144_4	1	4247483	4260149	0.407571
wind_01_00144_5	1	4247483	4260149	0.810116
wind_01_00146_2	1	4284019	4295524	0.0797687
wind_01_00146_4	1	4284019	4295524	0.393342
wind_01_00146_6	1	4284019	4295524	0.075688
wind_01_00146_7	1	4284019	4295524	0.132541
wind_01_00148_1	1	4330993	4340667	0.229385
wind_01_00148_2	1	4330993	4340667	0.0621497
wind_01_00148_3	1	4330993	4340667	1.40442
wind_01_00148_4	1	4330993	4340667	0.392999
wind_01_00149_2	1	4340876	4344193	0.275002
wind_01_00149_5	1	4340876	4344193	0.134762
wind_01_00150_1	1	4344981	4349234	0.231532
wind_01_00150_2	1	4344981	4349234	0.100571
wind_01_00151_2	1	4349399	4351127	0.35816
wind_01_00151_4	1	4349399	4351127	0.56593
wind_01_00152_2	1	4351241	4402935	1.09882
wind_01_00152_3	1	4351241	4402935	1.70472
wind_01_00152_7	1	4351241	4402935	1.34679
wind_01_00152_8	1	4351241	4402935	2.38982
wind_01_00154_2	1	4406864	4419291	0.500695
wind_01_00154_7	1	4406864	4419291	0.44518
wind_01_00154_8	1	4406864	4419291	0.530363
wind_01_00155_1	1	4420025	4421999	0.610546
wind_01_00155_2	1	4420025	4421999	0.682557
wind_01_00155_3	1	4420025	4421999	2.56362
wind_01_00156_2	1	4422270	4424741	0.74782
wind_01_00156_4	1	4422270	4424741	0.180615
wind_01_00157_2	1	4425168	4496213	0.621158
wind_01_00158_1	1	4496302	4499059	0.0145781
wind_01_00158_2	1	4496302	4499059	0.0175352
wind_01_00158_4	1	4496302	4499059	1.32121
wind_01_00159_1	1	4532464	4534470	0.0838783
wind_01_00159_2	1	4532464	4534470	0.189937
wind_01_00159_4	1	4532464	4534470	0.0295957
wind_01_00159_5	1	4532464	4534470	0.908872
wind_01_00159_6	1	4532464	4534470	0.186986
wind_01_00159_7	1	4532464	4534470	0.263914
wind_01_00159_8	1	4532464	4534470	1.07752
wind_01_00160_3	1	4534519	4541606	1.08669
wind_01_00160_4	1	4534519	4541606	0.272796
wind_01_00160_5	1	4534519	4541606	0.93036
wind_01_00160_6	1	4534519	4541606	0.464986
wind_01_00160_8	1	4534519	4541606	0.449987
wind_01_00160_9	1	4534519	4541606	0.0765731
wind_01_00160_10	1	4534519	4541606	0.297738
wind_01_00160_12	1	4534519	4541606	0.028516
wind_01_00161_1	1	4541659	4542792	0.551287
wind_01_00161_2	1	4541659	4542792	0.568594
wind_01_00161_3	1	4541659	4542792	0.867309
wind_01_00161_4	1	4541659	4542792	0.221306
wind_01_00161_5	1	4541659	4542792	0.290748
wind_01_00161_6	1	4541659	4542792	1.07953
wind_01_00161_7	1	4541659	4542792	0.0137317
wind_01_00161_8	1	4541659	4542792	0.616454
wind_01_00161_10	1	4541659	4542792	0.485852
wind_01_00161_11	1	4541659	4542792	0.134581
wind_01_00162_1	1	4542932	4660937	0.0808133
wind_01_00162_3	1	4542932	4660937	0.978363
wind_01_00162_5	1	4542932	4660937	0.0847137
wind_01_00162_6	1	4542932	4660937	1.27972
wind_01_00162_7	1	4542932	4660937	1.04189
wind_01_00162_9	1	4542932	4660937	0.00858824
wind_01_00162_10	1	4542932	4660937	0.578233
wind_01_00162_14	1	4542932	4660937	0.384368
wind_01_00162_16	1	4542932	4660937	0.115517
wind_01_00162_17	1	4542932	4660937	0.214834
wind_01_00163_1	1	4662916	4665866	0.158555
wind_01_00163_2	1	4662916	4665866	0.137936
wind_01_00163_3	1	4662916	4665866	0.541693
wind_01_00163_4	1	4662916	4665866	0.0704279
wind_01_00163_5	1	4662916	4665866	1.11144
wind_01_00163_7	1	4662916	4665866	0.24486
wind_01_00164_1	1	4665958	4719176	0.42628
wind_01_00164_2	1	4665958	4719176	0.487563
wind_01_00164_3	1	4665958	4719176	1.55485
wind_01_00164_4	1	4665958	4719176	0.252354
wind_01_00164_5	1	4665958	4719176	0.166627
wind_01_00164_6	1	4665958	4719176	0.487238
wind_01_00164_9	1	4665958	4719176	0.970984
wind_01_00164_10	1	4665958	4719176	0.0962109
wind_01_00164_11	1	4665958	4719176	0.119896
wind_01_00165_1	1	4723458	4725845	0.463651
wind_01_00165_2	1	4723458	4725845	1.352
wind_01_00165_3	1	4723458	4725845	0.00765237
wind_01_00165_4	1	4723458	4725845	2.18156
wind_01_00165_5	1	4723458	4725845	0.0213052
wind_01_00165_6	1	4723458	4725845	0.360403
wind_01_00166_1	1	4725904	4726914	1.85676
wind_01_00166_2	1	4725904	4726914	1.03169
wind_01_00168_1	1	4728928	4730885	0.0794873
wind_01_00168_2	1	4728928	4730885	1.52374
wind_01_00170_5	1	4734997	4834462	0.40835
wind_01_00170_6	1	4734997	4834462	0.193676
wind_01_00171_1	1	4838210	4885375	1.33704
wind_01_00171_2	1	4838210	4885375	0.492286
wind_01_00171_3	1	4838210	4885375	0.00614436
wind_01_00171_4	1	4838210	4885375	0.175504
wind_01_00171_5	1	4838210	4885375	2.05618
wind_01_00171_6	1	4838210	4885375	0.471535
wind_01_00171_9	1	4838210	4885375	0.398234
wind_01_00172_1	1	4888423	4901172	0.0234303
wind_01_00172_2	1	4888423	4901172	0.481398
wind_01_00172_4	1	4888423	4901172	0.420049
wind_01_00172_5	1	4888423	4901172	0.172329
wind_01_00172_6	1	4888423	4901172	1.19454
wind_01_00172_7	1	4888423	4901172	0.179797
wind_01_00172_8	1	4888423	4901172	0.841207
wind_01_00172_9	1	4888423	4901172	0.312807
wind_01_00172_10	1	4888423	4901172	0.724418
wind_01_00173_1	1	4901175	4908241	0.162993
wind_01_00173_5	1	4901175	4908241	1.50239
wind_01_00173_7	1	4901175	4908241	0.00390925
wind_01_00173_8	1	4901175	4908241	0.0881679
wind_01_00174_1	1	4908321	4917025	0.154572
wind_01_00174_3	1	4908321	4917025	1.31628
wind_01_00174_4	1	4908321	4917025	0.457198
wind_01_00174_7	1	4908321	4917025	0.721836
wind_01_00174_8	1	4908321	4917025	1.07724
wind_01_00174_9	1	4908321	4917025	0.0661167
wind_01_00175_1	1	4919760	4924677	0.238193
wind_01_00175_2	1	4919760	4924677	0.101168
wind_01_00175_3	1	4919760	4924677	1.43525
wind_01_00175_4	1	4919760	4924677	2.2049
wind_01_00175_5	1	4919760	4924677	0.490687
wind_01_00176_1	1	4925689	4979787	0.124261
wind_01_00176_2	1	4925689	4979787	0.227018
wind_01_00176_3	1	4925689	4979787	0.342872
wind_01_00176_4	1	4925689	4979787	0.634174
wind_01_00177_1	1	4979861	5048648	0.0381649
wind_01_00177_2	1	4979861	5048648	0.329677
wind_01_00177_3	1	4979861	5048648	0.348732
wind_01_00178_1	1	5053156	5096108	0.216698
wind_01_00178_2	1	5053156	5096108	1.9627
wind_01_00178_3	1	5053156	5096108	1.3597
wind_01_00178_4	1	5053156	5096108	0.440233
wind_01_00178_6	1	5053156	5096108	2.2412
wind_01_00178_7	1	5053156	5096108	0.357285
wind_01_00179_1	1	5096247	5097608	0.085762
wind_01_00179_2	1	5096247	5097608	0.296519
wind_01_00179_4	1	5096247	5097608	0.220819
wind_01_00180_2	1	5097874	5101138	0.290289
wind_01_00180_3	1	5097874	5101138	1.38405
wind_01_00181_2	1	5101183	5107557	0.517522
wind_01_00181_3	1	5101183	5107557	1.387
wind_01_00181_4	1	5101183	5107557	0.46111
wind_01_00181_5	1	5101183	5107557	0.118078
wind_01_00181_6	1	5101183	5107557	1.19825
wind_01_00182_1	1	5107576	5108221	0.091231
wind_01_00182_2	1	5107576	5108221	1.00464
wind_01_00182_3	1	5107576	5108221	0.362615
wind_01_00182_4	1	5107576	5108221	0.123127
wind_01_00182_5	1	5107576	5108221	1.20621
wind_01_00183_1	1	5108225	5115381	0.229857
wind_01_00183_2	1	5108225	5115381	0.735416
wind_01_00183_3	1	5108225	5115381	0.132513
wind_01_00183_4	1	5108225	5115381	0.520938
wind_01_00183_5	1	5108225	5115381	0.241226
wind_01_00183_6	1	5108225	5115381	1.01813
wind_01_00183_8	1	5108225	5115381	0.0781987
wind_01_00183_9	1	5108225	5115381	0.640661
wind_01_00184_1	1	5115640	5122916	0.170777
wind_01_00184_2	1	5115640	5122916	0.526521
wind_01_00184_3	1	5115640	5122916	0.400416
wind_01_00184_4	1	5115640	5122916	0.830517
wind_01_00184_6	1	5115640	5122916	1.00914
wind_01_00184_7	1	5115640	5122916	0.189332
wind_01_00184_8	1	5115640	5122916	0.300369
wind_01_00184_9	1	5115640	5122916	0.0254477
wind_01_00184_10	1	5115640	5122916	0.12261
wind_01_00184_11	1	5115640	5122916	1.45557
wind_01_00185_1	1	5125047	5171623	0.067005
wind_01_00185_2	1	5125047	5171623	2.38616
wind_01_00185_3	1	5125047	5171623	0.919092
wind_01_00185_4	1	5125047	5171623	0.282851
wind_01_00185_5	1	5125047	5171623	1.22479
wind_01_00185_6	1	5125047	5171623	1.16681
wind_01_00185_8	1	5125047	5171623	0.189164
wind_01_00185_9	1	5125047	5171623	0.0326776
wind_01_00185_10	1	5125047	5171623	0.244385
wind_01_00185_11	1	5125047	5171623	0.402553
wind_01_00185_12	1	5125047	5171623	0.644295
wind_01_00185_15	1	5125047	5171623	0.0169205
wind_01_00186_1	1	5172722	5205310	0.0753312
wind_01_00186_2	1	5172722	5205310	0.589149
wind_01_00186_3	1	5172722	5205310	1.6564
wind_01_00186_4	1	5172722	5205310	1.21093
wind_01_00186_5	1	5172722	5205310	0.122869
wind_01_00186_6	1	5172722	5205310	0.286916
wind_01_00186_7	1	5172722	5205310	1.13757
wind_01_00186_8	1	5172722	5205310	0.315486
wind_01_00186_9	1	5172722	5205310	0.312195
wind_01_00186_11	1	5172722	5205310	0.16941
wind_01_00187_1	1	5206540	5328034	0.0560822
wind_01_00187_3	1	5206540	5328034	0.300064
wind_01_00187_4	1	5206540	5328034	0.706063
wind_01_00187_5	1	5206540	5328034	0.125172
wind_01_00187_6	1	5206540	5328034	1.01863
wind_01_00187_7	1	5206540	5328034	0.591906
wind_01_00187_9	1	5206540	5328034	0.583961
wind_01_00188_1	1	5328086	5410992	0.0643654
wind_01_00188_2	1	5328086	5410992	0.85286
wind_01_00188_3	1	5328086	5410992	0.183346
wind_01_00188_5	1	5328086	5410992	0.336108
wind_01_00188_8	1	5328086	5410992	0.530392
wind_01_00189_1	1	5411076	5413154	0.149372
wind_01_00189_2	1	5411076	5413154	0.635876
wind_01_00189_3	1	5411076	5413154	0.130588
wind_01_00189_4	1	5411076	5413154	0.0205782
wind_01_00190_1	1	5413193	5414126	0.00773547
wind_01_00190_3	1	5413193	5414126	0.159814
wind_01_00190_4	1	5413193	5414126	0.305018
wind_01_00191_2	1	5414164	5415620	0.0490013
wind_01_00191_4	1	5414164	5415620	0.732791
wind_01_00192_1	1	5416291	5419600	0.000973824
wind_01_00192_4	1	5416291	5419600	0.764501
wind_01_00192_5	1	5416291	5419600	0.288028
wind_01_00193_1	1	5420035	5435111	0.315757
wind_01_00193_3	1	5420035	5435111	1.72204
wind_01_00193_5	1	5420035	5435111	0.144674
wind_01_00193_6	1	5420035	5435111	0.89201
wind_01_00193_8	1	5420035	5435111	0.0156982
wind_01_00193_9	1	5420035	5435111	0.200197
wind_01_00193_11	1	5420035	5435111	0.0282007
wind_01_00194_1	1	5435143	5473228	0.368528
wind_01_00194_3	1	5435143	5473228	1.56163
wind_01_00194_4	1	5435143	5473228	0.68698
wind_01_00194_5	1	5435143	5473228	0.773342
wind_01_00194_6	1	5435143	5473228	0.520437
wind_01_00194_7	1	5435143	5473228	0.251734
wind_01_00194_9	1	5435143	5473228	0.0326195
wind_01_00195_1	1	5473986	5520743	0.0756204
wind_01_00195_3	1	5473986	5520743	1.6258
wind_01_00195_4	1	5473986	5520743	0.729344
wind_01_00195_5	1	5473986	5520743	1.893
wind_01_00195_6	1	5473986	5520743	0.0585066
wind_01_00195_7	1	5473986	5520743	0.304165
wind_01_00195_8	1	5473986	5520743	0.968491
wind_01_00195_9	1	5473986	5520743	0.0293208
wind_01_00196_2	1	5520936	5537879	0.559975
wind_01_00196_3	1	5520936	5537879	1.72046
wind_01_00196_4	1	5520936	5537879	0.839361
wind_01_00196_5	1	5520936	5537879	0.241379
wind_01_00196_6	1	5520936	5537879	1.10876
wind_01_00196_7	1	5520936	5537879	1.15586
wind_01_00196_8	1	5520936	5537879	0.576002
wind_01_00196_9	1	5520936	5537879	0.463873
wind_01_00196_10	1	5520936	5537879	0.183049
wind_01_00196_11	1	5520936	5537879	0.510349
wind_01_00197_1	1	5537930	5538745	0.0762849
wind_01_00197_2	1	5537930	5538745	0.0965202
wind_01_00197_3	1	5537930	5538745	0.219691
wind_01_00199_1	1	5540784	5601305	0.0165396
wind_01_00199_2	1	5540784	5601305	0.590873
wind_01_00199_3	1	5540784	5601305	0.192537
wind_01_00199_5	1	5540784	5601305	0.102896
wind_01_00199_7	1	5540784	5601305	0.117288
wind_01_00199_8	1	5540784	5601305	0.425071
wind_01_00199_9	1	5540784	5601305	0.83801
wind_01_00200_1	1	5601831	5611298	0.541232
wind_01_00200_2	1	5601831	5611298	0.354226
wind_01_00200_3	1	5601831	5611298	0.913809
wind_01_00200_4	1	5601831	5611298	0.0788623
wind_01_00200_5	1	5601831	5611298	0.0729523
wind_01_00200_7	1	5601831	5611298	0.473132
wind_01_00201_1	1	5611671	5613847	0.800175
wind_01_00201_2	1	5611671	5613847	0.298325
wind_01_00202_1	1	5642835	5701785	0.64994
wind_01_00202_2	1	5642835	5701785	1.26415
wind_01_00202_3	1	5642835	5701785	0.172343
wind_01_00202_4	1	5642835	5701785	0.86462
wind_01_00202_5	1	5642835	5701785	0.914863
wind_01_00202_8	1	5642835	5701785	0.158264
wind_01_00203_2	1	5701894	5703399	0.226459
wind_01_00203_3	1	5701894	5703399	0.00858398
wind_01_00203_4	1	5701894	5703399	0.832534
wind_01_00203_6	1	5701894	5703399	0.172382
wind_01_00204_2	1	5703502	5755410	0.311777
wind_01_00204_3	1	5703502	5755410	0.223584
wind_01_00204_4	1	5703502	5755410	1.13627
wind_01_00204_5	1	5703502	5755410	0.0429391
wind_01_00204_7	1	5703502	5755410	0.523596
wind_01_00204_8	1	5703502	5755410	0.0823704
wind_01_00204_10	1	5703502	5755410	0.230766
wind_01_00204_11	1	5703502	5755410	0.147733
wind_01_00204_13	1	5703502	5755410	0.847986
wind_01_00205_1	1	5757305	5793688	0.0337776
wind_01_00205_2	1	5757305	5793688	0.0179208
wind_01_00205_3	1	5757305	5793688	0.49217
wind_01_00205_4	1	5757305	5793688	1.13878
wind_01_00206_1	1	5793975	5803160	0.0167883
wind_01_00206_2	1	5793975	5803160	0.0101182
wind_01_00207_3	1	5803198	5806242	0.37003
wind_01_00208_1	1	5806893	5811688	0.030276
wind_01_00209_2	1	5811813	5819315	0.176584
wind_01_00209_3	1	5811813	5819315	0.534678
wind_01_00209_5	1	5811813	5819315	0.412067
wind_01_00209_6	1	5811813	5819315	0.0967965
wind_01_00209_7	1	5811813	5819315	0.30154
wind_01_00209_8	1	5811813	5819315	0.0868651
wind_01_00210_1	1	5819345	5823005	1.60472
wind_01_00210_2	1	5819345	5823005	0.513595
wind_01_00210_4	1	5819345	5823005	0.0294474
wind_01_00210_5	1	5819345	5823005	0.0522367
wind_01_00211_1	1	5823101	5885009	1.53951
wind_01_00211_2	1	5823101	5885009	0.579025
wind_01_00211_5	1	5823101	5885009	0.214497
wind_01_00211_6	1	5823101	5885009	0.0263616
wind_01_00212_1	1	5885199	5886224	1.07734
wind_01_00212_2	1	5885199	5886224	0.432019
wind_01_00212_3	1	5885199	5886224	0.403546
wind_01_00213_1	1	5886288	5894380	0.75412
wind_01_00213_2	1	5886288	5894380	0.556481
wind_01_00213_4	1	5886288	5894380	1.29592
wind_01_00213_5	1	5886288	5894380	0.0148374
wind_01_00213_7	1	5886288	5894380	0.0119155
wind_01_00214_2	1	5895961	5903453	0.0277167
wind_01_00214_4	1	5895961	5903453	0.0178637
wind_01_00215_4	1	5903677	5904606	1.16975
wind_01_00215_6	1	5903677	5904606	0.0889756
wind_01_00217_2	1	5946058	5947032	0.119408
wind_01_00217_5	1	5946058	5947032	0.0746018
wind_01_00217_6	1	5946058	5947032	0.0682279
wind_01_00218_1	1	5947074	6067328	1.92026
wind_01_00218_3	1	5947074	6067328	0.796813
wind_01_00218_5	1	5947074	6067328	0.0558505
wind_01_00218_6	1	5947074	6067328	0.0208872
wind_01_00219_1	1	6068503	6070529	0.767833
wind_01_00219_2	1	6068503	6070529	0.975521
wind_01_00219_3	1	6068503	6070529	0.428935
wind_01_00219_4	1	6068503	6070529	1.2311
wind_01_00219_5	1	6068503	6070529	0.691538
wind_01_00220_1	1	6071139	6073541	0.150345
wind_01_00220_2	1	6071139	6073541	1.07018
wind_01_00220_3	1	6071139	6073541	0.569715
wind_01_00220_4	1	6071139	6073541	0.0162393
wind_01_00221_4	1	6073982	6079015	0.783526
wind_01_00226_1	1	6159141	6160956	1.9279
wind_01_00227_2	1	6163334	6240289	1.30995
wind_01_00227_3	1	6163334	6240289	0.340867
wind_01_00227_4	1	6163334	6240289	1.35424
wind_01_00227_6	1	6163334	6240289	0.233352
wind_01_00228_4	1	6240354	6247621	1.31654
wind_01_00228_5	1	6240354	6247621	0.0144653
wind_01_00228_7	1	6240354	6247621	0.197687
wind_01_00229_1	1	6247656	6249636	0.44714
wind_01_00229_5	1	6247656	6249636	0.0892564
wind_01_00230_1	1	6250127	6270990	0.753434
wind_01_00230_2	1	6250127	6270990	0.447618
wind_01_00230_3	1	6250127	6270990	0.731497
wind_01_00230_4	1	6250127	6270990	2.34841
wind_01_00230_6	1	6250127	6270990	1.67055
wind_01_00230_7	1	6250127	6270990	0.273575
wind_01_00230_8	1	6250127	6270990	0.645979
wind_01_00230_10	1	6250127	6270990	0.135308
wind_01_00230_11	1	6250127	6270990	0.00779171
wind_01_00230_12	1	6250127	6270990	0.412206
wind_01_00231_2	1	6271276	6272280	0.846693
wind_01_00231_3	1	6271276	6272280	0.876407
wind_01_00231_4	1	6271276	6272280	2.06283
wind_01_00231_6	1	6271276	6272280	1.53026
wind_01_00232_2	1	6272462	6274707	0.258913
wind_01_00232_3	1	6272462	6274707	0.0716595
wind_01_00232_4	1	6272462	6274707	1.65982
wind_01_00232_8	1	6272462	6274707	0.713437
wind_01_00232_9	1	6272462	6274707	0.577625
wind_01_00233_2	1	6274752	6293695	0.550997
wind_01_00233_3	1	6274752	6293695	0.818857
wind_01_00233_4	1	6274752	6293695	1.56291
wind_01_00233_5	1	6274752	6293695	0.0214368
wind_01_00233_7	1	6274752	6293695	0.0137443
wind_01_00233_10	1	6274752	6293695	0.399031
wind_01_00233_11	1	6274752	6293695	0.0626559
wind_01_00234_2	1	6295130	6300084	0.486001
wind_01_00234_3	1	6295130	6300084	0.879791
wind_01_00234_4	1	6295130	6300084	0.316369
wind_01_00234_5	1	6295130	6300084	0.188682
wind_01_00234_6	1	6295130	6300084	0.324641
wind_01_00235_1	1	6300171	6309067	0.717159
wind_01_00235_3	1	6300171	6309067	0.42604
wind_01_00235_4	1	6300171	6309067	0.357871
wind_01_00235_5	1	6300171	6309067	0.119574
wind_01_00236_2	1	6309963	6319572	0.551843
wind_01_00236_3	1	6309963	6319572	0.89502
wind_01_00236_4	1	6309963	6319572	0.371158
wind_01_00236_6	1	6309963	6319572	0.0597385
wind_01_00236_10	1	6309963	6319572	0.206135
wind_01_00236_11	1	6309963	6319572	0.132885
wind_01_00236_12	1	6309963	6319572	0.0201609
wind_01_00236_13	1	6309963	6319572	0.354106
wind_01_00237_1	1	6319786	6323416	1.48359
wind_01_00237_3	1	6319786	6323416	0.454344
wind_01_00237_7	1	6319786	6323416	0.416267
wind_01_00238_1	1	6323521	6383121	1.40746
wind_01_00238_3	1	6323521	6383121	0.469451
wind_01_00238_6	1	6323521	6383121	0.151705
wind_01_00238_7	1	6323521	6383121	0.338306
wind_01_00239_1	1	6383433	6407012	0.403269
wind_01_00239_4	1	6383433	6407012	0.0495419
wind_01_00239_5	1	6383433	6407012	0.435713
wind_01_00240_2	1	6407046	6428115	0.570617
wind_01_00240_3	1	6407046	6428115	0.890889
wind_01_00240_4	1	6407046	6428115	1.75586
wind_01_00240_6	1	6407046	6428115	0.988602
wind_01_00240_7	1	6407046	6428115	0.0521043
wind_01_00240_8	1	6407046	6428115	0.0593616
wind_01_00240_9	1	6407046	6428115	0.413316
wind_01_00241_1	1	6428184	6431047	0.807361
wind_01_00241_2	1	6428184	6431047	0.735629
wind_01_00241_3	1	6428184	6431047	0.934561
wind_01_00241_5	1	6428184	6431047	1.45548
wind_01_00241_8	1	6428184	6431047	0.689465
wind_01_00241_9	1	6428184	6431047	0.253783
wind_01_00242_2	1	6431165	6528748	0.101119
wind_01_00242_3	1	6431165	6528748	0.938615
wind_01_00242_4	1	6431165	6528748	0.155964
wind_01_00242_6	1	6431165	6528748	0.1939
wind_01_00242_8	1	6431165	6528748	0.666127
wind_01_00242_9	1	6431165	6528748	0.630378
wind_01_00243_1	1	6530941	6540665	0.239351
wind_01_00243_2	1	6530941	6540665	0.66412
wind_01_00243_3	1	6530941	6540665	1.05821
wind_01_00243_5	1	6530941	6540665	0.628316
wind_01_00243_7	1	6530941	6540665	0.0409388
wind_01_00243_8	1	6530941	6540665	0.800559
wind_01_00244_1	1	6540758	6563540	0.991494
wind_01_00244_2	1	6540758	6563540	0.0494483
wind_01_00244_3	1	6540758	6563540	0.861006
wind_01_00244_4	1	6540758	6563540	0.168846
wind_01_00244_5	1	6540758	6563540	0.197558
wind_01_00245_2	1	6564729	6765983	0.0927664
wind_01_00245_3	1	6564729	6765983	0.872262
wind_01_00245_5	1	6564729	6765983	0.327045
wind_01_00245_7	1	6564729	6765983	0.81653
wind_01_00246_2	1	6765993	6771169	0.234932
wind_01_00246_3	1	6765993	6771169	0.290327
wind_01_00246_4	1	6765993	6771169	1.32872
wind_01_00246_5	1	6765993	6771169	0.791178
wind_01_00246_7	1	6765993	6771169	0.111496
wind_01_00246_8	1	6765993	6771169	0.0341188
wind_01_00247_2	1	6771222	6787093	1.07955
wind_01_00247_3	1	6771222	6787093	0.998491
wind_01_00247_4	1	6771222	6787093	1.71158
wind_01_00247_6	1	6771222	6787093	0.223813
wind_01_00247_7	1	6771222	6787093	0.406777
wind_01_00247_9	1	6771222	6787093	0.732183
wind_01_00247_10	1	6771222	6787093	0.120962
wind_01_00248_2	1	6787102	6830046	1.30073
wind_01_00248_3	1	6787102	6830046	0.723471
wind_01_00248_4	1	6787102	6830046	1.98523
wind_01_00248_6	1	6787102	6830046	0.552527
wind_01_00248_8	1	6787102	6830046	0.738526
wind_01_00248_9	1	6787102	6830046	0.598839
wind_01_00248_10	1	6787102	6830046	0.0242053
wind_01_00249_1	1	6830152	6832835	0.937244
wind_01_00249_2	1	6830152	6832835	1.25869
wind_01_00249_3	1	6830152	6832835	0.710511
wind_01_00249_4	1	6830152	6832835	2.25339
wind_01_00249_5	1	6830152	6832835	1.43985
wind_01_00249_6	1	6830152	6832835	0.633585
wind_01_00250_2	1	6832898	6836175	1.30043
wind_01_00250_3	1	6832898	6836175	0.742686
wind_01_00252_5	1	6839222	6873956	1.54855
wind_01_00253_1	1	6874006	6902490	0.910091
wind_01_00253_2	1	6874006	6902490	1.02907
wind_01_00253_4	1	6874006	6902490	0.649386
wind_01_00253_5	1	6874006	6902490	0.72523
wind_01_00254_1	1	6907554	6910588	0.794681
wind_01_00254_2	1	6907554	6910588	1.07104
wind_01_00254_3	1	6907554	6910588	0.897271
wind_01_00254_4	1	6907554	6910588	0.840411
wind_01_00254_5	1	6907554	6910588	0.0317593
wind_01_00254_7	1	6907554	6910588	1.10403
wind_01_00254_8	1	6907554	6910588	0.773679
wind_01_00255_1	1	6910980	6915654	0.804694
wind_01_00255_2	1	6910980	6915654	0.119537
wind_01_00255_3	1	6910980	6915654	1.04958
wind_01_00255_4	1	6910980	6915654	0.337506
wind_01_00255_5	1	6910980	6915654	0.0217214
wind_01_00255_6	1	6910980	6915654	0.704148
wind_01_00255_8	1	6910980	6915654	0.237838
wind_01_00255_9	1	6910980	6915654	0.46254
wind_01_00255_10	1	6910980	6915654	0.075355
wind_01_00255_11	1	6910980	6915654	0.445276
wind_01_00256_1	1	6915692	6916921	0.426733
wind_01_00256_2	1	6915692	6916921	0.497734
wind_01_00256_3	1	6915692	6916921	1.02481
wind_01_00256_4	1	6915692	6916921	0.312569
wind_01_00256_5	1	6915692	6916921	0.149258
wind_01_00258_1	1	7028026	7031175	0.484176
wind_01_00258_2	1	7028026	7031175	0.680554
wind_01_00258_5	1	7028026	7031175	0.0364999
wind_01_00259_1	1	7031337	7033214	0.922606
wind_01_00260_1	1	7033233	7036612	0.344351
wind_01_00260_2	1	7033233	7036612	0.192837
wind_01_00260_5	1	7033233	7036612	1.75226
wind_01_00260_6	1	7033233	7036612	0.452715
wind_01_00261_1	1	7043898	7066903	1.71126
wind_01_00261_2	1	7043898	7066903	0.920452
wind_01_00261_4	1	7043898	7066903	0.428918
wind_01_00261_8	1	7043898	7066903	0.160228
wind_01_00261_9	1	7043898	7066903	0.0897516
wind_01_00261_10	1	7043898	7066903	0.934141
wind_01_00262_1	1	7067232	7104741	0.537694
wind_01_00262_2	1	7067232	7104741	0.913758
wind_01_00262_3	1	7067232	7104741	1.17658
wind_01_00262_4	1	7067232	7104741	0.471666
wind_01_00263_1	1	7105587	7148987	1.11113
wind_01_00263_2	1	7105587	7148987	0.719827
wind_01_00263_3	1	7105587	7148987	0.850184
wind_01_00263_4	1	7105587	7148987	1.99423
wind_01_00263_5	1	7105587	7148987	0.644809
wind_01_00263_6	1	7105587	7148987	0.147388
wind_01_00263_7	1	7105587	7148987	0.150366
wind_01_00264_1	1	7149044	7150638	1.5433
wind_01_00264_3	1	7149044	7150638	0.317033
wind_01_00264_4	1	7149044	7150638	0.0776387
wind_01_00264_5	1	7149044	7150638	0.309175
wind_01_00264_8	1	7149044	7150638	0.202131
wind_01_00264_9	1	7149044	7150638	0.441339
wind_01_00265_1	1	7151130	7175747	0.565179
wind_01_00265_2	1	7151130	7175747	0.597535
wind_01_00265_4	1	7151130	7175747	0.456572
wind_01_00266_1	1	7175781	7178468	1.52044
wind_01_00266_3	1	7175781	7178468	0.652589
wind_01_00266_4	1	7175781	7178468	0.18604
wind_01_00267_3	1	7178520	7183317	0.353529
wind_01_00267_4	1	7178520	7183317	0.276369
wind_01_00267_5	1	7178520	7183317	0.0292541
wind_01_00267_6	1	7178520	7183317	0.622951
wind_01_00268_3	1	7183466	7239154	0.302724
wind_01_00268_4	1	7183466	7239154	0.261509
wind_01_00270_3	1	7255776	7257065	0.284984
wind_01_00270_4	1	7255776	7257065	0.300033
wind_01_00272_1	1	7293186	7294461	1.55583
wind_01_00272_3	1	7293186	7294461	0.167902
wind_01_00273_3	1	7294476	7306246	0.177128
wind_01_00274_2	1	7306540	7308146	0.960209
wind_01_00274_3	1	7306540	7308146	0.218307
wind_01_00276_1	1	7342867	7346054	1.42144
wind_01_00276_4	1	7342867	7346054	0.410334
wind_01_00276_6	1	7342867	7346054	0.205342
wind_01_00277_1	1	7358234	7398941	0.49681
wind_01_00277_2	1	7358234	7398941	0.116331
wind_01_00277_3	1	7358234	7398941	0.649782
wind_01_00277_5	1	7358234	7398941	0.449778
wind_01_00277_6	1	7358234	7398941	0.531676
wind_01_00277_8	1	7358234	7398941	0.262565
wind_01_00278_1	1	7399056	7414583	0.269065
wind_01_00278_2	1	7399056	7414583	0.771057
wind_01_00278_4	1	7399056	7414583	1.12054
wind_01_00278_6	1	7399056	7414583	0.392793
wind_01_00278_7	1	7399056	7414583	0.407615
wind_01_00278_10	1	7399056	7414583	0.664237
wind_01_00279_1	1	7414893	7454528	0.8157
wind_01_00280_1	1	7454925	7459508	0.0983513
wind_01_00280_2	1	7454925	7459508	0.782939
wind_01_00280_3	1	7454925	7459508	0.0255002
wind_01_00280_4	1	7454925	7459508	1.10199
wind_01_00280_5	1	7454925	7459508	0.161142
wind_01_00280_6	1	7454925	7459508	0.215703
wind_01_00281_1	1	7459617	7556571	0.372863
wind_01_00281_2	1	7459617	7556571	1.05908
wind_01_00281_3	1	7459617	7556571	0.652946
wind_01_00281_4	1	7459617	7556571	0.190539
wind_01_00281_5	1	7459617	7556571	1.48571
wind_01_00281_9	1	7459617	7556571	0.177108
wind_01_00281_10	1	7459617	7556571	0.266148
wind_01_00281_11	1	7459617	7556571	0.00122226
wind_01_00281_13	1	7459617	7556571	0.251783
wind_01_00281_14	1	7459617	7556571	0.10503
wind_01_00282_1	1	7556636	7562399	0.70431
wind_01_00282_2	1	7556636	7562399	0.162168
wind_01_00282_3	1	7556636	7562399	0.501637
wind_01_00283_2	1	7562706	7565448	0.882878
wind_01_00283_3	1	7562706	7565448	0.471538
wind_01_00283_4	1	7562706	7565448	0.48829
wind_01_00283_5	1	7562706	7565448	0.283659
wind_01_00283_6	1	7562706	7565448	0.596342
wind_01_00283_7	1	7562706	7565448	0.206771
wind_01_00284_1	1	7565739	7598165	0.167699
wind_01_00284_2	1	7565739	7598165	0.862618
wind_01_00284_4	1	7565739	7598165	0.0189383
wind_01_00284_5	1	7565739	7598165	0.142492
wind_01_00285_2	1	7598203	7683483	0.851774
wind_01_00285_3	1	7598203	7683483	0.540707
wind_01_00285_4	1	7598203	7683483	0.0212047
wind_01_00285_5	1	7598203	7683483	0.236509
wind_01_00285_6	1	7598203	7683483	0.117369
wind_01_00286_1	1	7684252	7692544	0.442763
wind_01_00286_2	1	7684252	7692544	1.03082
wind_01_00286_3	1	7684252	7692544	0.918584
wind_01_00286_4	1	7684252	7692544	0.154861
wind_01_00288_1	1	7699828	7706146	0.40762
wind_01_00289_2	1	7706210	7714367	0.159394
wind_01_00290_1	1	7715522	7767551	0.310658
wind_01_00290_3	1	7715522	7767551	0.569832
wind_01_00290_4	1	7715522	7767551	0.205156
wind_01_00291_1	1	7779292	7879633	0.125194
wind_01_00291_3	1	7779292	7879633	0.83435
wind_01_00291_4	1	7779292	7879633	0.0027899
wind_01_00291_5	1	7779292	7879633	0.0976815
wind_01_00291_6	1	7779292	7879633	0.287984
wind_01_00292_1	1	7880038	7882726	0.107462
wind_01_00292_2	1	7880038	7882726	0.170276
wind_01_00292_4	1	7880038	7882726	0.0527663
wind_01_00293_1	1	7882777	7885058	0.117874
wind_01_00293_2	1	7882777	7885058	0.102427
wind_01_00294_1	1	7885331	7886543	0.0534533
wind_01_00295_1	1	7886590	7972823	0.239048
wind_01_00295_2	1	7886590	7972823	0.197582
wind_01_00296_1	1	7972885	7977554	0.735925
wind_01_00296_2	1	7972885	7977554	0.186394
wind_01_00296_3	1	7972885	7977554	0.625876
wind_01_00296_4	1	7972885	7977554	0.562389
wind_01_00297_1	1	7978111	7985255	0.283025
wind_01_00297_3	1	7978111	7985255	0.387321
wind_01_00297_4	1	7978111	7985255	0.209528
wind_01_00297_5	1	7978111	7985255	1.74327
wind_01_00297_7	1	7978111	7985255	0.145042
wind_01_00297_10	1	7978111	7985255	0.0619385
wind_01_00298_3	1	7985556	7988519	0.552269
wind_01_00298_4	1	7985556	7988519	0.100899
wind_01_00298_5	1	7985556	7988519	1.38892
wind_01_00298_7	1	7985556	7988519	0.104023
wind_01_00299_5	1	7988614	8035060	1.7098
wind_01_00299_6	1	7988614	8035060	1.81078
wind_01_00299_7	1	7988614	8035060	0.365852
wind_01_00299_9	1	7988614	8035060	0.293355
wind_01_00299_12	1	7988614	8035060	0.685906
wind_01_00299_13	1	7988614	8035060	0.266468
wind_01_00300_1	1	8035178	8038740	0.1988
wind_01_00300_2	1	8035178	8038740	1.4919
wind_01_00300_3	1	8035178	8038740	0.152058
wind_01_00300_4	1	8035178	8038740	1.15872
wind_01_00300_5	1	8035178	8038740	0.192977
wind_01_00300_6	1	8035178	8038740	0.210072
wind_01_00300_7	1	8035178	8038740	0.285268
wind_01_00301_1	1	8038820	8057220	0.0977844
wind_01_00301_2	1	8038820	8057220	0.0552888
wind_01_00301_8	1	8038820	8057220	0.44458
wind_01_00301_9	1	8038820	8057220	0.178014
wind_01_00301_10	1	8038820	8057220	0.675608
wind_01_00301_11	1	8038820	8057220	0.165292
wind_01_00301_13	1	8038820	8057220	0.757181
wind_01_00302_1	1	8057390	8116560	0.198111
wind_01_00302_2	1	8057390	8116560	0.118607
wind_01_00302_3	1	8057390	8116560	0.40295
wind_01_00302_4	1	8057390	8116560	0.229387
wind_01_00302_5	1	8057390	8116560	0.166727
wind_01_00302_6	1	8057390	8116560	0.903834
wind_01_00303_2	1	8116620	8120611	1.11626
wind_01_00303_3	1	8116620	8120611	0.812667
wind_01_00303_6	1	8116620	8120611	0.550849
wind_01_00303_7	1	8116620	8120611	0.495819
wind_01_00304_1	1	8120658	8130079	0.194342
wind_01_00304_3	1	8120658	8130079	0.405699
wind_01_00304_4	1	8120658	8130079	1.76735
wind_01_00304_5	1	8120658	8130079	0.751065
wind_01_00304_6	1	8120658	8130079	0.455293
wind_01_00304_7	1	8120658	8130079	0.268523
wind_01_00305_1	1	8131099	8152783	0.679575
wind_01_00305_3	1	8131099	8152783	0.553078
wind_01_00305_4	1	8131099	8152783	0.557864
wind_01_00306_1	1	8152800	8157174	0.167952
wind_01_00306_5	1	8152800	8157174	0.694474
wind_01_00307_1	1	8157290	8159486	0.647188
wind_01_00307_2	1	8157290	8159486	0.104568
wind_01_00307_3	1	8157290	8159486	0.530085
wind_01_00308_1	1	8159704	8278697	1.40756
wind_01_00308_2	1	8159704	8278697	0.117367
wind_01_00308_3	1	8159704	8278697	0.0199482
wind_01_00308_4	1	8159704	8278697	0.258332
wind_01_00308_5	1	8159704	8278697	1.07906
wind_01_00308_6	1	8159704	8278697	0.427916
wind_01_00308_7	1	8159704	8278697	0.00426041
wind_01_00309_1	1	8279061	8282949	0.15734
wind_01_00309_2	1	8279061	8282949	0.856494
wind_01_00309_3	1	8279061	8282949	0.0502798
wind_01_00309_5	1	8279061	8282949	0.547386
wind_01_00309_7	1	8279061	8282949	0.180353
wind_01_00310_2	1	8284830	8290653	1.00175
wind_01_00310_4	1	8284830	8290653	0.721845
wind_01_00310_6	1	8284830	8290653	0.529275
wind_01_00310_9	1	8284830	8290653	0.208822
wind_01_00311_1	1	8307780	8316807	0.23494
wind_01_00311_2	1	8307780	8316807	1.96617
wind_01_00311_3	1	8307780	8316807	1.02976
wind_01_00311_5	1	8307780	8316807	0.589167
wind_01_00311_6	1	8307780	8316807	0.625513
wind_01_00312_2	1	8318793	8371534	1.31603
wind_01_00312_3	1	8318793	8371534	1.30063
wind_01_00312_6	1	8318793	8371534	0.0512676
wind_01_00312_8	1	8318793	8371534	0.0339675
wind_01_00313_2	1	8371779	8375057	0.533481
wind_01_00313_3	1	8371779	8375057	0.396611
wind_01_00313_5	1	8371779	8375057	0.0613711
wind_01_00314_2	1	8375133	8376947	0.487648
wind_01_00314_3	1	8375133	8376947	0.214837
wind_01_00315_1	1	8376954	8394298	0.142286
wind_01_00315_2	1	8376954	8394298	0.0159002
wind_01_00315_6	1	8376954	8394298	0.660447
wind_01_00316_2	1	8394359	8489039	0.362204
wind_01_00316_3	1	8394359	8489039	1.90959
wind_01_00316_5	1	8394359	8489039	0.523288
wind_01_00316_7	1	8394359	8489039	0.205208
wind_01_00316_9	1	8394359	8489039	0.745334
wind_01_00317_1	1	8489588	8552291	0.220315
wind_01_00317_2	1	8489588	8552291	1.05115
wind_01_00317_3	1	8489588	8552291	0.0342198
wind_01_00317_4	1	8489588	8552291	0.736274
wind_01_00317_5	1	8489588	8552291	0.457574
wind_01_00317_6	1	8489588	8552291	0.245465
wind_01_00317_7	1	8489588	8552291	0.270005
wind_01_00318_1	1	8553255	8555019	0.0992311
wind_01_00318_3	1	8553255	8555019	0.374365
wind_01_00318_4	1	8553255	8555019	1.79779
wind_01_00318_6	1	8553255	8555019	0.314481
wind_01_00318_7	1	8553255	8555019	0.270535
wind_01_00319_1	1	8555471	8619988	0.334174
wind_01_00319_2	1	8555471	8619988	0.641881
wind_01_00319_4	1	8555471	8619988	2.2414
wind_01_00319_5	1	8555471	8619988	1.95713
wind_01_00319_7	1	8555471	8619988	0.45078
wind_01_00319_8	1	8555471	8619988	0.530719
wind_01_00319_12	1	8555471	8619988	1.04846
wind_01_00319_13	1	8555471	8619988	0.727104
wind_01_00319_14	1	8555471	8619988	0.340821
wind_01_00320_1	1	8620171	8662015	0.200504
wind_01_00320_2	1	8620171	8662015	0.522548
wind_01_00320_3	1	8620171	8662015	0.200134
wind_01_00320_4	1	8620171	8662015	2.36157
wind_01_00321_1	1	8662074	8663806	0.247807
wind_01_00321_2	1	8662074	8663806	0.512937
wind_01_00321_3	1	8662074	8663806	0.371456
wind_01_00322_1	1	8663836	8667517	0.128889
wind_01_00322_2	1	8663836	8667517	0.375965
wind_01_00322_4	1	8663836	8667517	1.5959
wind_01_00323_1	1	8667623	8668228	0.29146
wind_01_00323_2	1	8667623	8668228	0.038386
wind_01_00323_4	1	8667623	8668228	1.6895
wind_01_00323_5	1	8667623	8668228	0.983026
wind_01_00323_7	1	8667623	8668228	0.98084
wind_01_00324_1	1	8668732	8678490	0.214254
wind_01_00324_2	1	8668732	8678490	0.277697
wind_01_00324_3	1	8668732	8678490	1.52349
wind_01_00324_4	1	8668732	8678490	1.35004
wind_01_00324_5	1	8668732	8678490	0.364223
wind_01_00324_7	1	8668732	8678490	0.227616
wind_01_00324_9	1	8668732	8678490	0.206799
wind_01_00324_10	1	8668732	8678490	0.605006
wind_01_00324_12	1	8668732	8678490	0.285829
wind_01_00324_13	1	8668732	8678490	1.12412
wind_01_00325_1	1	8678717	8679453	0.85203
wind_01_00325_2	1	8678717	8679453	1.6
wind_01_00325_3	1	8678717	8679453	0.123963
wind_01_00325_4	1	8678717	8679453	1.17565
wind_01_00325_6	1	8678717	8679453	0.0213497
wind_01_00326_1	1	8680362	8777320	0.109459
wind_01_00326_2	1	8680362	8777320	1.02122
wind_01_00326_3	1	8680362	8777320	0.906739
wind_01_00326_4	1	8680362	8777320	0.1633
wind_01_00326_5	1	8680362	8777320	1.55973
wind_01_00326_7	1	8680362	8777320	0.146331
wind_01_00326_9	1	8680362	8777320	0.404431
wind_01_00326_11	1	8680362	8777320	0.24627
wind_01_00326_12	1	8680362	8777320	0.606067
wind_01_00327_1	1	8777773	8800275	0.25439
wind_01_00327_2	1	8777773	8800275	0.624486
wind_01_00327_5	1	8777773	8800275	0.0378353
wind_01_00328_1	1	8913888	8923414	0.290624
wind_01_00328_2	1	8913888	8923414	0.70665
wind_01_00328_3	1	8913888	8923414	0.196264
wind_01_00328_4	1	8913888	8923414	0.706854
wind_01_00329_1	1	8923510	8976673	0.753924
wind_01_00329_2	1	8923510	8976673	0.716681
wind_01_00329_3	1	8923510	8976673	0.0846688
wind_01_00329_4	1	8923510	8976673	0.933852
wind_01_00329_6	1	8923510	8976673	0.586459
wind_01_00330_1	1	8976759	8981031	1.23883
wind_01_00330_3	1	8976759	8981031	0.603231
wind_01_00331_1	1	8982649	8983066	1.22448
wind_01_00332_1	1	8983165	9007539	0.583637
wind_01_00332_4	1	8983165	9007539	0.570471
wind_01_00334_1	1	9011741	9012705	1.32475
wind_01_00335_1	1	9013085	9109429	0.0548636
wind_01_00335_2	1	9013085	9109429	0.79033
wind_01_00335_3	1	9013085	9109429	0.192586
wind_01_00335_4	1	9013085	9109429	0.992591
wind_01_00335_6	1	9013085	9109429	0.254768
wind_01_00335_9	1	9013085	9109429	0.200225
wind_01_00336_1	1	9109480	9110272	0.304078
wind_01_00336_2	1	9109480	9110272	0.311776
wind_01_00336_4	1	9109480	9110272	0.220662
wind_01_00336_5	1	9109480	9110272	0.285301
wind_01_00337_2	1	9110316	9110909	0.45188
wind_01_00337_3	1	9110316	9110909	1.36683
wind_01_00338_1	1	9111034	9115123	0.391247
wind_01_00338_8	1	9111034	9115123	0.195017
wind_01_00339_1	1	9115222	9160873	0.179281
wind_01_00339_2	1	9115222	9160873	0.517877
wind_01_00339_3	1	9115222	9160873	0.0873291
wind_01_00339_4	1	9115222	9160873	0.242611
wind_01_00339_5	1	9115222	9160873	0.390088
wind_01_00339_6	1	9115222	9160873	0.592295
wind_01_00340_1	1	9163430	9231189	0.127071
wind_01_00340_2	1	9163430	9231189	0.386833
wind_01_00340_3	1	9163430	9231189	0.121952
wind_01_00340_5	1	9163430	9231189	0.622359
wind_01_00340_6	1	9163430	9231189	0.0413813
wind_01_00340_7	1	9163430	9231189	0.464144
wind_01_00341_2	1	9231252	9232074	0.613982
wind_01_00341_3	1	9231252	9232074	0.197071
wind_01_00341_4	1	9231252	9232074	0.0285513
wind_01_00342_1	1	9232146	9232728	0.216796
wind_01_00342_3	1	9232146	9232728	0.0428478
wind_01_00342_4	1	9232146	9232728	0.0731532
wind_01_00343_1	1	9232958	9257961	0.0179105
wind_01_00343_3	1	9232958	9257961	0.0485938
wind_01_00343_5	1	9232958	9257961	0.0255889
wind_01_00344_2	1	9258078	9261787	0.401877
wind_01_00344_3	1	9258078	9261787	0.349223
wind_01_00344_4	1	9258078	9261787	0.171579
wind_01_00344_5	1	9258078	9261787	0.658467
wind_01_00344_6	1	9258078	9261787	0.471861
wind_01_00344_8	1	9258078	9261787	0.790407
wind_01_00345_1	1	9269565	9343294	0.00748766
wind_01_00345_2	1	9269565	9343294	0.502672
wind_01_00345_3	1	9269565	9343294	0.0194195
wind_01_00345_4	1	9269565	9343294	0.65336
wind_01_00345_5	1	9269565	9343294	1.09011
wind_01_00345_6	1	9269565	9343294	0.372235
wind_01_00345_7	1	9269565	9343294	0.177336
wind_01_00345_8	1	9269565	9343294	0.303428
wind_01_00345_9	1	9269565	9343294	0.211493
wind_01_00345_10	1	9269565	9343294	0.666135
wind_01_00346_2	1	9343336	9343867	0.867712
wind_01_00346_3	1	9343336	9343867	0.248173
wind_01_00346_4	1	9343336	9343867	2.16733
wind_01_00346_5	1	9343336	9343867	0.0590088
wind_01_00347_2	1	9343885	9349770	0.49696
wind_01_00347_3	1	9343885	9349770	0.711644
wind_01_00347_4	1	9343885	9349770	0.140346
wind_01_00347_5	1	9343885	9349770	0.0640626
wind_01_00348_1	1	9349849	9350766	0.00740579
wind_01_00348_3	1	9349849	9350766	0.437217
wind_01_00348_4	1	9349849	9350766	0.0560125
wind_01_00349_1	1	9350988	9353646	0.000106068
wind_01_00349_2	1	9350988	9353646	0.0625524
wind_01_00349_3	1	9350988	9353646	0.0270609
wind_01_00350_1	1	9354182	9405147	0.0172013
wind_01_00350_2	1	9354182	9405147	0.399704
wind_01_00350_3	1	9354182	9405147	0.221832
wind_01_00350_4	1	9354182	9405147	0.287198
wind_01_00350_6	1	9354182	9405147	0.556001
wind_01_00351_1	1	9405337	9408291	0.0336355
wind_01_00351_2	1	9405337	9408291	0.565345
wind_01_00351_3	1	9405337	9408291	0.200921
wind_01_00351_4	1	9405337	9408291	0.122991
wind_01_00351_5	1	9405337	9408291	0.607674
wind_01_00352_2	1	9408870	9423056	1.38836
wind_01_00352_3	1	9408870	9423056	0.182798
wind_01_00352_4	1	9408870	9423056	0.29266
wind_01_00353_1	1	9424380	9479785	0.248985
wind_01_00353_2	1	9424380	9479785	0.624856
wind_01_00353_3	1	9424380	9479785	0.0380514
wind_01_00353_4	1	9424380	9479785	0.189972
wind_01_00353_5	1	9424380	9479785	1.19744
wind_01_00353_6	1	9424380	9479785	0.122143
wind_01_00353_8	1	9424380	9479785	0.0989814
wind_01_00354_2	1	9479968	9482166	0.51196
wind_01_00354_4	1	9479968	9482166	0.27904
wind_01_00354_5	1	9479968	9482166	0.12891
wind_01_00354_6	1	9479968	9482166	0.21562
wind_01_00354_7	1	9479968	9482166	1.1654
wind_01_00355_1	1	9483599	9489230	0.432981
wind_01_00355_2	1	9483599	9489230	0.998793
wind_01_00355_4	1	9483599	9489230	0.254275
wind_01_00355_6	1	9483599	9489230	0.0734864
wind_01_00355_7	1	9483599	9489230	0.00747167
wind_01_00356_1	1	9489273	9489905	0.0165808
wind_01_00356_4	1	9489273	9489905	0.0735066
wind_01_00356_5	1	9489273	9489905	0.134131
wind_01_00356_6	1	9489273	9489905	0.563411
wind_01_00357_1	1	9489926	9490703	0.0337987
wind_01_00357_3	1	9489926	9490703	0.0399499
wind_01_00357_4	1	9489926	9490703	0.0546637
wind_01_00357_5	1	9489926	9490703	0.102638
wind_01_00357_6	1	9489926	9490703	0.446671
wind_01_00358_2	1	9490709	9548708	1.65191
wind_01_00358_4	1	9490709	9548708	1.24707
wind_01_00358_5	1	9490709	9548708	0.979191
wind_01_00358_6	1	9490709	9548708	0.504443
wind_01_00358_7	1	9490709	9548708	0.13933
wind_01_00358_10	1	9490709	9548708	0.292845
wind_01_00359_1	1	9548769	9556079	1.17064
wind_01_00359_2	1	9548769	9556079	0.958625
wind_01_00360_1	1	9556361	9582196	0.483674
wind_01_00360_2	1	9556361	9582196	0.455105
wind_01_00360_3	1	9556361	9582196	0.987477
wind_01_00360_4	1	9556361	9582196	0.00662383
wind_01_00364_1	1	9622401	9638790	0.559239
wind_01_00364_2	1	9622401	9638790	0.0838491
wind_01_00364_3	1	9622401	9638790	1.11113
wind_01_00364_6	1	9622401	9638790	0.314429
wind_01_00364_7	1	9622401	9638790	0.0733069
wind_01_00365_1	1	9638842	9639603	0.582191
wind_01_00365_3	1	9638842	9639603	1.11265
wind_01_00365_4	1	9638842	9639603	1.25772
wind_01_00365_6	1	9638842	9639603	0.07619
wind_01_00366_1	1	9639849	9641090	0.202448
wind_01_00366_2	1	9639849	9641090	0.0858758
wind_01_00366_3	1	9639849	9641090	0.220711
wind_01_00367_1	1	9641146	9642973	0.225415
wind_01_00367_2	1	9641146	9642973	0.583766
wind_01_00368_1	1	9643106	9883863	0.0415381
wind_01_00368_2	1	9643106	9883863	0.697217
wind_01_00368_3	1	9643106	9883863	0.0612409
wind_01_00368_4	1	9643106	9883863	0.0710935
wind_01_00368_5	1	9643106	9883863	0.345188
wind_01_00368_6	1	9643106	9883863	0.255523
wind_01_00368_8	1	9643106	9883863	0.456511
wind_01_00368_9	1	9643106	9883863	0.294617
wind_01_00369_1	1	9884051	9885385	0.123337
wind_01_00369_2	1	9884051	9885385	1.47358
wind_01_00369_3	1	9884051	9885385	0.0246934
wind_01_00369_4	1	9884051	9885385	0.230567
wind_01_00369_5	1	9884051	9885385	0.0540226
wind_01_00369_8	1	9884051	9885385	0.221054
wind_01_00370_2	1	9885923	9988196	0.258534
wind_01_00370_3	1	9885923	9988196	0.111256
wind_01_00370_4	1	9885923	9988196	0.403083
wind_01_00370_6	1	9885923	9988196	0.221292
wind_01_00371_1	1	9988259	9991535	0.059452
wind_01_00372_1	1	9995742	9997197	0.186888
wind_01_00372_6	1	9995742	9997197	1.24966
wind_01_00373_2	1	9997667	10030896	0.668875
wind_01_00373_6	1	9997667	10030896	0.0444341
wind_01_00374_1	1	10031242	10064272	0.762578
wind_01_00374_4	1	10031242	10064272	0.0144419
wind_01_00375_3	1	10064297	10093060	0.23092
wind_01_00375_4	1	10064297	10093060	0.0161412
wind_01_00376_1	1	10093132	10108493	0.103318
wind_01_00376_3	1	10093132	10108493	0.0339837
wind_01_00376_5	1	10093132	10108493	0.00738136
wind_01_00376_6	1	10093132	10108493	0.464655
wind_01_00377_1	1	10108928	10258464	0.0501099
wind_01_00377_3	1	10108928	10258464	1.87616
wind_01_00377_4	1	10108928	10258464	0.554578
wind_01_00377_5	1	10108928	10258464	0.0392298
wind_01_00377_6	1	10108928	10258464	0.115419
wind_01_00377_7	1	10108928	10258464	0.0136365
wind_01_00377_8	1	10108928	10258464	0.261501
wind_01_00377_10	1	10108928	10258464	1.09915
wind_01_00378_1	1	10258766	10263717	1.41
wind_01_00378_2	1	10258766	10263717	0.742223
wind_01_00378_3	1	10258766	10263717	0.025636
wind_01_00378_4	1	10258766	10263717	0.236579
wind_01_00378_6	1	10258766	10263717	0.565634
wind_01_00379_1	1	10263902	10265397	1.42214
wind_01_00379_2	1	10263902	10265397	0.763349
wind_01_00379_4	1	10263902	10265397	0.540016
wind_01_00380_1	1	10265503	10350958	1.1206
wind_01_00381_4	1	10351143	10360149	0.566084
wind_01_00382_2	1	10360401	10542512	0.719385
wind_01_00382_4	1	10360401	10542512	0.42964
wind_01_00382_5	1	10360401	10542512	0.991488
wind_01_00383_4	1	10553711	10616614	0.507191
wind_01_00384_1	1	10616647	10688556	0.618231
wind_01_00384_2	1	10616647	10688556	0.505584
wind_01_00384_3	1	10616647	10688556	0.581153
wind_01_00384_7	1	10616647	10688556	0.702479
wind_01_00385_1	1	10688675	10749330	0.211622
wind_01_00385_2	1	10688675	10749330	0.407681
wind_01_00385_3	1	10688675	10749330	0.540416
wind_01_00385_4	1	10688675	10749330	0.171244
wind_01_00385_5	1	10688675	10749330	0.162666
wind_01_00385_6	1	10688675	10749330	0.552656
wind_01_00386_3	1	10749491	10750495	0.586516
wind_01_00387_1	1	10750531	10756472	1.09596
wind_01_00387_2	1	10750531	10756472	0.387508
wind_01_00387_3	1	10750531	10756472	1.36471
wind_01_00387_4	1	10750531	10756472	0.251024
wind_01_00388_1	1	10756882	10760564	1.04047
wind_01_00388_3	1	10756882	10760564	0.969804
wind_01_00388_4	1	10756882	10760564	0.539467
wind_01_00388_6	1	10756882	10760564	0.00281421
wind_01_00389_1	1	10761071	10855673	1.06827
wind_01_00389_3	1	10761071	10855673	0.830252
wind_01_00389_4	1	10761071	10855673	0.543209
wind_01_00389_6	1	10761071	10855673	0.121505
wind_01_00390_2	1	10856220	10877026	0.401263
wind_01_00390_3	1	10856220	10877026	0.974087
wind_01_00390_4	1	10856220	10877026	0.558839
wind_01_00391_1	1	10877208	10926030	0.837722
wind_01_00392_1	1	10926409	10984497	0.051787
wind_01_00392_4	1	10926409	10984497	2.13012
wind_01_00392_6	1	10926409	10984497	0.490569
wind_01_00393_1	1	10984536	10994704	1.6536
wind_01_00393_2	1	10984536	10994704	0.405494
wind_01_00393_4	1	10984536	10994704	0.776544
wind_01_00393_6	1	10984536	10994704	0.0622958
wind_01_00393_8	1	10984536	10994704	0.0956023
wind_01_00393_9	1	10984536	10994704	0.5709
wind_01_00394_1	1	10995387	11010754	0.213593
wind_01_00394_2	1	10995387	11010754	0.349556
wind_01_00394_3	1	10995387	11010754	0.838077
wind_01_00394_4	1	10995387	11010754	0.0123255
wind_01_00394_5	1	10995387	11010754	0.886553
wind_01_00394_6	1	10995387	11010754	1.92646
wind_01_00394_8	1	10995387	11010754	0.51594
wind_01_00394_10	1	10995387	11010754	0.250129
wind_01_00394_12	1	10995387	11010754	1.00464
wind_01_00394_13	1	10995387	11010754	0.445161
wind_01_00394_14	1	10995387	11010754	0.542594
wind_01_00395_1	1	11011768	11048523	0.2181
wind_01_00395_2	1	11011768	11048523	0.0371841
wind_01_00395_3	1	11011768	11048523	0.593031
wind_01_00395_4	1	11011768	11048523	0.783782
wind_01_00395_5	1	11011768	11048523	0.171929
wind_01_00395_6	1	11011768	11048523	1.00966
wind_01_00395_7	1	11011768	11048523	1.14319
wind_01_00396_1	1	11064414	11068166	0.220364
wind_01_00396_2	1	11064414	11068166	0.0646273
wind_01_00396_3	1	11064414	11068166	0.746887
wind_01_00396_5	1	11064414	11068166	0.0712045
wind_01_00396_6	1	11064414	11068166	0.138849
wind_01_00396_9	1	11064414	11068166	0.534091
wind_01_00397_1	1	11068175	11127731	0.151067
wind_01_00397_2	1	11068175	11127731	0.724383
wind_01_00397_3	1	11068175	11127731	0.0309182
wind_01_00397_4	1	11068175	11127731	0.0590951
wind_01_00397_5	1	11068175	11127731	0.151108
wind_01_00397_7	1	11068175	11127731	0.00510026
wind_01_00397_8	1	11068175	11127731	1.23593
wind_01_00397_9	1	11068175	11127731	0.167184
wind_01_00398_1	1	11127836	11128611	0.192675
wind_01_00398_2	1	11127836	11128611	0.6878
wind_01_00398_3	1	11127836	11128611	0.253334
wind_01_00398_6	1	11127836	11128611	1.39713
wind_01_00399_1	1	11129207	11143906	0.215599
wind_01_00399_2	1	11129207	11143906	0.413067
wind_01_00399_3	1	11129207	11143906	1.36954
wind_01_00399_5	1	11129207	11143906	0.626384
wind_01_00399_6	1	11129207	11143906	0.474503
wind_01_00399_7	1	11129207	11143906	0.334824
wind_01_00399_10	1	11129207	11143906	1.47954
wind_01_00399_11	1	11129207	11143906	0.710099
wind_01_00400_1	1	11146456	11158690	0.408674
wind_01_00400_2	1	11146456	11158690	0.595304
wind_01_00400_3	1	11146456	11158690	1.12112
wind_01_00400_4	1	11146456	11158690	1.34166
wind_01_00400_5	1	11146456	11158690	0.336429
wind_01_00400_6	1	11146456	11158690	0.0976767
wind_01_00400_7	1	11146456	11158690	0.807361
wind_01_00400_8	1	11146456	11158690	0.123833
wind_01_00400_9	1	11146456	11158690	0.159923
wind_01_00400_10	1	11146456	11158690	0.994128
wind_01_00400_11	1	11146456	11158690	1.12779
wind_01_00400_12	1	11146456	11158690	1.35116
wind_01_00400_14	1	11146456	11158690	0.540357
wind_01_00401_1	1	11159465	11161659	1.76932
wind_01_00401_2	1	11159465	11161659	0.56185
wind_01_00401_3	1	11159465	11161659	1.3734
wind_01_00401_4	1	11159465	11161659	0.73163
wind_01_00401_6	1	11159465	11161659	0.572103
wind_01_00402_1	1	11162102	11164399	0.641172
wind_01_00402_2	1	11162102	11164399	0.911584
wind_01_00402_6	1	11162102	11164399	0.283668
wind_01_00403_1	1	11164646	11300581	0.659028
wind_01_00403_2	1	11164646	11300581	0.41989
wind_01_00403_3	1	11164646	11300581	0.501481
wind_01_00403_5	1	11164646	11300581	0.829612
wind_01_00404_2	1	11300631	11359275	0.387324
wind_01_00404_3	1	11300631	11359275	0.797557
wind_01_00404_4	1	11300631	11359275	1.56634
wind_01_00404_5	1	11300631	11359275	0.234015
wind_01_00404_6	1	11300631	11359275	0.165662
wind_01_00405_1	1	11359307	11363229	0.107994
wind_01_00405_2	1	11359307	11363229	0.38576
wind_01_00405_3	1	11359307	11363229	1.16416
wind_01_00405_4	1	11359307	11363229	0.310871
wind_01_00406_6	1	11363293	11365315	0.080129
wind_01_00407_1	1	11365373	11416696	0.720304
wind_01_00407_2	1	11365373	11416696	0.0914226
wind_01_00407_4	1	11365373	11416696	2.12971
wind_01_00407_5	1	11365373	11416696	0.209723
wind_01_00407_6	1	11365373	11416696	0.613882
wind_01_00408_1	1	11417029	11430579	0.407591
wind_01_00408_2	1	11417029	11430579	0.395546
wind_01_00408_4	1	11417029	11430579	0.233423
wind_01_00409_1	1	11431119	11434477	0.822477
wind_01_00409_4	1	11431119	11434477	0.432351
wind_01_00409_5	1	11431119	11434477	0.17499
wind_01_00410_4	1	11436192	11492142	0.63081
wind_01_00411_1	1	11492189	11494252	0.166737
wind_01_00411_2	1	11492189	11494252	0.420196
wind_01_00411_3	1	11492189	11494252	1.15324
wind_01_00411_4	1	11492189	11494252	0.811517
wind_01_00411_5	1	11492189	11494252	0.534969
wind_01_00411_6	1	11492189	11494252	0.0666883
wind_01_00412_1	1	11494290	11585107	0.861101
wind_01_00412_2	1	11494290	11585107	0.445818
wind_01_00412_5	1	11494290	11585107	0.262671
wind_01_00412_6	1	11494290	11585107	1.18302
wind_01_00412_7	1	11494290	11585107	0.924977
wind_01_00413_1	1	11585202	11585797	0.668062
wind_01_00413_2	1	11585202	11585797	0.668476
wind_01_00414_3	1	11585872	11586580	1.67478
wind_01_00416_2	1	11587968	11588934	0.339523
wind_01_00416_3	1	11587968	11588934	1.59869
wind_01_00418_1	1	11591611	11593313	0.0442122
wind_01_00418_2	1	11591611	11593313	0.118009
wind_01_00418_6	1	11591611	11593313	0.517907
wind_01_00419_2	1	11593526	11595228	0.15583
wind_01_00420_1	1	11637117	11670165	1.07213
wind_01_00420_2	1	11637117	11670165	1.15297
wind_01_00420_4	1	11637117	11670165	0.748718
wind_01_00420_5	1	11637117	11670165	0.109014
wind_01_00420_7	1	11637117	11670165	0.770447
wind_01_00420_8	1	11637117	11670165	0.324209
wind_01_00420_9	1	11637117	11670165	0.917567
wind_01_00421_2	1	11670223	11672586	0.766401
wind_01_00421_3	1	11670223	11672586	0.0147339
wind_01_00421_6	1	11670223	11672586	0.174109
wind_01_00421_7	1	11670223	11672586	0.570509
wind_01_00421_8	1	11670223	11672586	0.878378
wind_01_00421_9	1	11670223	11672586	0.39753
wind_01_00422_1	1	11672703	11676639	0.347676
wind_01_00422_2	1	11672703	11676639	0.431605
wind_01_00422_3	1	11672703	11676639	0.614454
wind_01_00423_2	1	11676806	11678355	0.404163
wind_01_00423_3	1	11676806	11678355	0.186797
wind_01_00424_1	1	11678469	11714083	1.25244
wind_01_00424_3	1	11678469	11714083	0.433484
wind_01_00424_7	1	11678469	11714083	0.0231547
wind_01_00425_4	1	11714328	11721649	1.87271
wind_01_00425_5	1	11714328	11721649	0.467821
wind_01_00425_7	1	11714328	11721649	0.540561
wind_01_00425_9	1	11714328	11721649	0.421604
wind_01_00425_10	1	11714328	11721649	0.759892
wind_01_00425_11	1	11714328	11721649	1.22944
wind_01_00425_12	1	11714328	11721649	0.822975
wind_01_00426_1	1	11722753	11737441	0.142315
wind_01_00426_2	1	11722753	11737441	0.344583
wind_01_00426_3	1	11722753	11737441	0.25472
wind_01_00426_4	1	11722753	11737441	0.57618
wind_01_00427_1	1	11738776	11880257	0.359518
wind_01_00428_1	1	11880702	11886055	0.584868
wind_01_00428_2	1	11880702	11886055	1.32635
wind_01_00428_4	1	11880702	11886055	0.0137985
wind_01_00428_6	1	11880702	11886055	1.08959
wind_01_00430_2	1	11954037	11966765	0.51721
wind_01_00431_1	1	11967424	11979384	0.19051
wind_01_00431_2	1	11967424	11979384	0.76864
wind_01_00431_3	1	11967424	11979384	1.46544
wind_01_00434_1	1	11989213	12038498	0.335225
wind_01_00435_2	1	12038585	12042153	0.734111
wind_01_00435_3	1	12038585	12042153	0.508141
wind_01_00436_1	1	12042179	12105275	0.0456749
wind_01_00436_3	1	12042179	12105275	1.57848
wind_01_00436_4	1	12042179	12105275	2.21068
wind_01_00436_5	1	12042179	12105275	0.0297721
wind_01_00436_7	1	12042179	12105275	0.364613
wind_01_00436_8	1	12042179	12105275	0.584066
wind_01_00436_10	1	12042179	12105275	0.268405
wind_01_00437_1	1	12105514	12136935	0.167832
wind_01_00437_2	1	12105514	12136935	0.0994958
wind_01_00437_3	1	12105514	12136935	0.368341
wind_01_00437_4	1	12105514	12136935	0.0127901
wind_01_00438_1	1	12137970	12141725	0.15325
wind_01_00438_2	1	12137970	12141725	0.354646
wind_01_00438_3	1	12137970	12141725	0.0893315
wind_01_00439_1	1	12141731	12145358	0.218773
wind_01_00439_2	1	12141731	12145358	0.112914
wind_01_00439_3	1	12141731	12145358	0.159941
wind_01_00439_4	1	12141731	12145358	0.226894
wind_01_00439_6	1	12141731	12145358	0.225209
wind_01_00440_2	1	12146599	12173971	0.597997
wind_01_00440_3	1	12146599	12173971	0.171742
wind_01_00440_4	1	12146599	12173971	0.200263
wind_01_00440_6	1	12146599	12173971	1.53796
wind_01_00440_7	1	12146599	12173971	0.627154
wind_01_00440_9	1	12146599	12173971	0.611037
wind_01_00441_1	1	12174196	12176577	0.172562
wind_01_00441_2	1	12174196	12176577	0.114208
wind_01_00442_1	1	12176624	12178556	0.0297782
wind_01_00442_2	1	12176624	12178556	0.407261
wind_01_00443_1	1	12178697	12180996	1.14237
wind_01_00443_2	1	12178697	12180996	0.381711
wind_01_00443_4	1	12178697	12180996	0.0230187
wind_01_00443_5	1	12178697	12180996	1.21036
wind_01_00444_1	1	12181920	12293334	2.0849
wind_01_00444_2	1	12181920	12293334	1.93487
wind_01_00444_4	1	12181920	12293334	0.553773
wind_01_00444_5	1	12181920	12293334	0.507271
wind_01_00444_6	1	12181920	12293334	1.01752
wind_01_00445_1	1	12293489	12296182	2.35459
wind_01_00445_3	1	12293489	12296182	0.561222
wind_01_00446_1	1	12296519	12335412	0.450918
wind_01_00446_6	1	12296519	12335412	0.0697249
wind_01_00446_7	1	12296519	12335412	0.326906
wind_01_00447_1	1	12336735	12354889	1.1523
wind_01_00447_2	1	12336735	12354889	0.754848
wind_01_00447_3	1	12336735	12354889	1.48181
wind_01_00447_4	1	12336735	12354889	1.80046
wind_01_00447_6	1	12336735	12354889	0.829411
wind_01_00447_8	1	12336735	12354889	0.365476
wind_01_00448_1	1	12355215	12357410	1.02552
wind_01_00448_2	1	12355215	12357410	0.724177
wind_01_00448_3	1	12355215	12357410	0.0969227
wind_01_00448_4	1	12355215	12357410	0.366444
wind_01_00448_5	1	12355215	12357410	0.974169
wind_01_00448_6	1	12355215	12357410	0.124881
wind_01_00448_8	1	12355215	12357410	0.741198
wind_01_00449_1	1	12363721	12369667	0.772087
wind_01_00449_2	1	12363721	12369667	0.328999
wind_01_00449_3	1	12363721	12369667	1.22771
wind_01_00449_4	1	12363721	12369667	1.89753
wind_01_00449_5	1	12363721	12369667	0.545116
wind_01_00449_6	1	12363721	12369667	1.68071
wind_01_00450_1	1	12370042	12373605	1.49961
wind_01_00450_2	1	12370042	12373605	0.287961
wind_01_00450_3	1	12370042	12373605	1.30994
wind_01_00451_1	1	12373742	12393318	0.530157
wind_01_00451_2	1	12373742	12393318	0.355832
wind_01_00451_3	1	12373742	12393318	0.172943
wind_01_00451_4	1	12373742	12393318	0.899254
wind_01_00451_5	1	12373742	12393318	0.289184
wind_01_00451_6	1	12373742	12393318	1.55165
wind_01_00451_7	1	12373742	12393318	0.427788
wind_01_00452_1	1	12394111	12399226	0.542762
wind_01_00452_2	1	12394111	12399226	1.12835
wind_01_00452_3	1	12394111	12399226	0.247367
wind_01_00452_4	1	12394111	12399226	0.091802
wind_01_00453_1	1	12399834	12444938	0.869142
wind_01_00453_2	1	12399834	12444938	0.208445
wind_01_00453_3	1	12399834	12444938	0.277655
wind_01_00453_4	1	12399834	12444938	0.278893
wind_01_00453_6	1	12399834	12444938	1.56365
wind_01_00453_7	1	12399834	12444938	0.674774
wind_01_00454_1	1	12444994	12445532	0.116379
wind_01_00454_2	1	12444994	12445532	0.329798
wind_01_00455_1	1	12445589	12447860	0.223495
wind_01_00455_2	1	12445589	12447860	0.273611
wind_01_00456_1	1	12448170	12503566	1.91902
wind_01_00456_2	1	12448170	12503566	2.69435
wind_01_00456_3	1	12448170	12503566	0.246086
wind_01_00456_4	1	12448170	12503566	1.41936
wind_01_00457_1	1	12504007	12506148	2.44411
wind_01_00457_2	1	12504007	12506148	2.3308
wind_01_00457_3	1	12504007	12506148	0.261914
wind_01_00458_1	1	12506197	12507303	1.86653
wind_01_00460_1	1	12511568	12533905	2.18586
wind_01_00460_2	1	12511568	12533905	2.08949
wind_01_00461_1	1	12539171	12539872	0.78043
wind_01_00461_2	1	12539171	12539872	0.224379
wind_01_00461_3	1	12539171	12539872	0.280898
wind_01_00461_4	1	12539171	12539872	0.330124
wind_01_00461_5	1	12539171	12539872	0.262581
wind_01_00462_1	1	12539968	12541342	0.466541
wind_01_00462_2	1	12539968	12541342	0.309528
wind_01_00463_1	1	12541395	12546745	0.303654
wind_01_00463_2	1	12541395	12546745	0.11202
wind_01_00463_6	1	12541395	12546745	1.08496
wind_01_00464_1	1	12548302	12557452	1.2871
wind_01_00464_2	1	12548302	12557452	0.222724
wind_01_00464_3	1	12548302	12557452	1.07914
wind_01_00464_4	1	12548302	12557452	0.600594
wind_01_00464_5	1	12548302	12557452	2.33136
wind_01_00464_6	1	12548302	12557452	0.441181
wind_01_00464_7	1	12548302	12557452	0.0964054
wind_01_00464_8	1	12548302	12557452	0.285998
wind_01_00464_9	1	12548302	12557452	1.64726
wind_01_00464_11	1	12548302	12557452	0.273883
wind_01_00465_1	1	12590417	12621537	0.317432
wind_01_00465_2	1	12590417	12621537	0.0835273
wind_01_00465_3	1	12590417	12621537	1.25033
wind_01_00465_4	1	12590417	12621537	1.70567
wind_01_00465_5	1	12590417	12621537	1.66536
wind_01_00465_6	1	12590417	12621537	1.4917
wind_01_00466_1	1	12621792	12639352	0.587304
wind_01_00466_2	1	12621792	12639352	1.53984
wind_01_00466_3	1	12621792	12639352	1.21551
wind_01_00466_4	1	12621792	12639352	1.45029
wind_01_00466_6	1	12621792	12639352	0.812968
wind_01_00467_1	1	12639464	12643133	1.53588
wind_01_00467_2	1	12639464	12643133	1.61954
wind_01_00467_4	1	12639464	12643133	0.628706
wind_01_00468_1	1	12643597	12681515	0.668544
wind_01_00468_2	1	12643597	12681515	0.119279
wind_01_00468_3	1	12643597	12681515	1.25148
wind_01_00468_4	1	12643597	12681515	0.0137643
wind_01_00468_5	1	12643597	12681515	1.48119
wind_01_00469_1	1	12681531	12710984	0.580434
wind_01_00469_2	1	12681531	12710984	0.177149
wind_01_00469_3	1	12681531	12710984	1.41064
wind_01_00469_4	1	12681531	12710984	1.83885
wind_01_00469_6	1	12681531	12710984	0.275126
wind_01_00469_7	1	12681531	12710984	0.0283199
wind_01_00469_9	1	12681531	12710984	0.133694
wind_01_00469_11	1	12681531	12710984	0.0614202
wind_01_00469_12	1	12681531	12710984	1.2733
wind_01_00469_13	1	12681531	12710984	1.52171
wind_01_00469_14	1	12681531	12710984	0.190336
wind_01_00470_1	1	12711118	12712631	0.466387
wind_01_00470_2	1	12711118	12712631	0.0834376
wind_01_00470_3	1	12711118	12712631	1.24252
wind_01_00470_4	1	12711118	12712631	1.29782
wind_01_00471_2	1	12712955	12715387	0.157629
wind_01_00471_4	1	12712955	12715387	0.0504663
wind_01_00471_5	1	12712955	12715387	0.395829
wind_01_00471_7	1	12712955	12715387	0.0692972
wind_01_00471_8	1	12712955	12715387	1.31258
wind_01_00472_1	1	12716193	12761581	0.215344
wind_01_00473_1	1	12763251	12774439	0.28481
wind_01_00473_3	1	12763251	12774439	1.345
wind_01_00474_1	1	12774789	12812778	0.421015
wind_01_00474_3	1	12774789	12812778	1.3071
wind_01_00475_2	1	12813085	12847631	0.0276926
wind_01_00476_1	1	12847780	12872962	0.686317
wind_01_00476_2	1	12847780	12872962	0.175406
wind_01_00476_4	1	12847780	12872962	2.97014
wind_01_00476_5	1	12847780	12872962	0.166246
wind_01_00476_6	1	12847780	12872962	0.224409
wind_01_00476_8	1	12847780	12872962	1.83645
wind_01_00477_1	1	12873115	12925042	0.674107
wind_01_00477_2	1	12873115	12925042	1.34147
wind_01_00477_3	1	12873115	12925042	1.40844
wind_01_00477_5	1	12873115	12925042	0.0930222
wind_01_00478_1	1	12925177	12929136	1.74331
wind_01_00478_2	1	12925177	12929136	1.79982
wind_01_00479_3	1	12929188	13009900	1.2676
wind_01_00479_4	1	12929188	13009900	1.87987
wind_01_00479_5	1	12929188	13009900	0.107164
wind_01_00479_7	1	12929188	13009900	0.338801
wind_01_00479_8	1	12929188	13009900	1.79573
wind_01_00479_9	1	12929188	13009900	0.400388
wind_01_00479_10	1	12929188	13009900	0.244357
wind_01_00479_12	1	12929188	13009900	0.679608
wind_01_00480_1	1	13009942	13070508	0.99225
wind_01_00480_2	1	13009942	13070508	0.0147018
wind_01_00480_3	1	13009942	13070508	1.73494
wind_01_00480_4	1	13009942	13070508	0.974209
wind_01_00480_5	1	13009942	13070508	0.0655286
wind_01_00480_6	1	13009942	13070508	1.00728
wind_01_00480_8	1	13009942	13070508	0.254457
wind_01_00480_9	1	13009942	13070508	0.588086
wind_01_00480_10	1	13009942	13070508	1.98715
wind_01_00481_1	1	13073920	13142934	0.427273
wind_01_00481_2	1	13073920	13142934	1.1699
wind_01_00481_3	1	13073920	13142934	1.05963
wind_01_00481_4	1	13073920	13142934	0.166923
wind_01_00481_5	1	13073920	13142934	0.113809
wind_01_00481_6	1	13073920	13142934	1.54865
wind_01_00481_7	1	13073920	13142934	1.16159
wind_01_00481_8	1	13073920	13142934	0.756245
wind_01_00481_9	1	13073920	13142934	0.625462
wind_01_00481_10	1	13073920	13142934	0.26155
wind_01_00482_2	1	13142995	13143592	0.31123
wind_01_00482_3	1	13142995	13143592	0.0276731
wind_01_00482_4	1	13142995	13143592	0.00120488
wind_01_00483_1	1	13143964	13145233	0.276084
wind_01_00483_2	1	13143964	13145233	0.163829
wind_01_00483_3	1	13143964	13145233	0.113184
wind_01_00484_1	1	13145492	13158773	0.419565
wind_01_00484_2	1	13145492	13158773	0.242553
wind_01_00484_4	1	13145492	13158773	0.0761495
wind_01_00485_1	1	13165788	13169400	0.0137655
wind_01_00485_2	1	13165788	13169400	1.36033
wind_01_00485_3	1	13165788	13169400	0.196023
wind_01_00485_4	1	13165788	13169400	0.117194
wind_01_00485_6	1	13165788	13169400	0.312142
wind_01_00485_7	1	13165788	13169400	1.23435
wind_01_00486_1	1	13170392	13176778	0.0836032
wind_01_00486_3	1	13170392	13176778	0.129182
wind_01_00486_4	1	13170392	13176778	1.43653
wind_01_00488_1	1	13180213	13182798	1.38513
wind_01_00488_2	1	13180213	13182798	1.38202
wind_01_00489_1	1	13182930	13250215	0.718019
wind_01_00489_2	1	13182930	13250215	0.395498
wind_01_00489_5	1	13182930	13250215	0.281683
wind_01_00489_7	1	13182930	13250215	0.207354
wind_01_00490_1	1	13483956	13534203	0.0661193
wind_01_00490_2	1	13483956	13534203	0.53477
wind_01_00490_3	1	13483956	13534203	1.00275
wind_01_00491_1	1	13534286	13570456	1.52323
wind_01_00491_2	1	13534286	13570456	0.358309
wind_01_00491_3	1	13534286	13570456	0.236388
wind_01_00491_4	1	13534286	13570456	1.20189
wind_01_00492_1	1	13578195	13590028	0.284251
wind_01_00492_3	1	13578195	13590028	1.23158
wind_01_00493_1	1	13601134	13760460	0.58487
wind_01_00493_2	1	13601134	13760460	1.24891
wind_01_00493_5	1	13601134	13760460	0.0375323
wind_01_00493_7	1	13601134	13760460	1.79503
wind_01_00493_8	1	13601134	13760460	0.341713
wind_01_00494_1	1	13760481	13761829	0.831542
wind_01_00494_2	1	13760481	13761829	1.28672
wind_01_00494_3	1	13760481	13761829	0.848731
wind_01_00494_4	1	13760481	13761829	0.220021
wind_01_00495_1	1	13761883	13782912	0.328474
wind_01_00495_3	1	13761883	13782912	0.0957255
wind_01_00496_1	1	13792434	13813116	0.381892
wind_01_00496_2	1	13792434	13813116	0.137897
wind_01_00496_4	1	13792434	13813116	0.695173
wind_01_00497_1	1	13813165	13816987	0.0598286
wind_01_00497_2	1	13813165	13816987	0.617928
wind_01_00497_3	1	13813165	13816987	1.00665
wind_01_00497_4	1	13813165	13816987	0.538771
wind_01_00497_5	1	13813165	13816987	0.224826
wind_01_00498_2	1	13817338	13823251	0.674593
wind_01_00498_3	1	13817338	13823251	1.38236
wind_01_00499_3	1	13823509	13825915	1.05085
wind_01_00499_4	1	13823509	13825915	0.691961
wind_01_00500_1	1	13826383	13866029	0.386678
wind_01_00500_2	1	13826383	13866029	0.707636
wind_01_00500_4	1	13826383	13866029	0.211875
wind_01_00500_5	1	13826383	13866029	1.35688
wind_01_00501_1	1	13866074	13906468	0.561088
wind_01_00501_2	1	13866074	13906468	0.655525
wind_01_00501_3	1	13866074	13906468	1.05217
wind_01_00501_6	1	13866074	13906468	0.905355
wind_01_00501_7	1	13866074	13906468	1.77038
wind_01_00501_9	1	13866074	13906468	0.871062
wind_01_00501_10	1	13866074	13906468	1.36979
wind_01_00501_11	1	13866074	13906468	0.0199218
wind_01_00501_12	1	13866074	13906468	0.243357
wind_01_00501_13	1	13866074	13906468	1.09124
wind_01_00502_1	1	13906506	13908655	0.679408
wind_01_00502_2	1	13906506	13908655	0.614521
wind_01_00502_3	1	13906506	13908655	1.4611
wind_01_00502_5	1	13906506	13908655	0.269327
wind_01_00502_6	1	13906506	13908655	1.90791
wind_01_00502_7	1	13906506	13908655	1.26597
wind_01_00502_8	1	13906506	13908655	0.887292
wind_01_00503_1	1	13908946	13910937	0.906413
wind_01_00503_3	1	13908946	13910937	0.856538
wind_01_00503_4	1	13908946	13910937	0.857276
[truncated: 150,371 more rows]

## Sheet: Supp. Fig. 2b
Supplementary Fig. 2b
Position and -log10 P-value for each SNP tested in GWAS
SNP	Chr	Pos	-log10 (P-value)
AX-90649662	1	48208	0.203023
AX-90649663	1	49308	0.487887
AX-91377601	1	49527	0.058966
AX-91453449	1	50846	0.181337
AX-90649677	1	83134	0.12799
AX-90649671	1	107889	0.0637438
AX-91453462	1	131864	0.185714
AX-90649688	1	132093	0.051093
AX-90649690	1	132371	0.174461
AX-91453463	1	132457	0.0744094
AX-90649669	1	132698	0.0568416
AX-90649691	1	132818	0.225872
AX-91333298	1	210603	0.486941
AX-90649772	1	402991	0.981567
AX-91453499	1	408455	0.51465
AX-90528439	1	420833	0.543086
AX-90649762	1	430738	0.519454
AX-90528440	1	438005	0.135711
AX-90649783	1	442121	0.164298
AX-90649795	1	445388	0.55877
AX-91453518	1	445701	0.0256747
AX-91453515	1	445805	0.0173261
AX-90649792	1	525188	0.2641
AX-91333307	1	530913	0.0175793
AX-90649813	1	559641	0.628504
AX-91407212	1	563835	0.305087
AX-90602958	1	564313	0.377836
AX-91453533	1	564790	0.535897
AX-90528442	1	657161	0.398753
AX-91453553	1	672164	0.30591
AX-91453545	1	689689	0.983511
AX-91840286	1	690647	1.01137
AX-90649848	1	692904	0.285878
AX-90649833	1	693560	0.532932
AX-91423334	1	694176	0.622304
AX-91453551	1	696567	1.00911
AX-90649842	1	709435	0.541564
AX-90649843	1	717042	0.910576
AX-90649838	1	717497	0.250295
AX-90649864	1	737690	0.541867
AX-90649866	1	738297	1.27766
AX-90649883	1	872736	0.569456
AX-90649912	1	1011807	0.240289
AX-90649905	1	1012314	0.395404
AX-90649924	1	1013542	0.991928
AX-90649911	1	1013838	0.0235244
AX-90649901	1	1021651	0.981366
AX-90528450	1	1022873	0.0543962
AX-91453604	1	1023490	1.08382
AX-91453602	1	1023638	0.524601
AX-91453593	1	1029146	0.0331849
AX-91333320	1	1030066	0.22672
AX-91417989	1	1032107	0.501263
AX-90649942	1	1037483	1.09913
AX-90649926	1	1039304	1.34358
AX-90649931	1	1065564	0.978335
AX-90649947	1	1066570	0.839264
AX-90649951	1	1067328	0.607324
AX-91412999	1	1068808	0.497197
AX-91453626	1	1155748	0.722481
AX-91202989	1	1220144	0.274598
AX-91453632	1	1231886	0.714747
AX-90650015	1	1257758	0.521255
AX-90650006	1	1258362	0.470214
AX-91453651	1	1271930	0.24942
AX-90650036	1	1424600	0.226761
AX-90650059	1	1456596	0.723697
AX-90650064	1	1532831	0.249204
AX-90650042	1	1534193	0.523704
AX-90650089	1	1566917	1.04192
AX-90650094	1	1572112	0.573214
AX-90650074	1	1575006	0.926525
AX-90650097	1	1609876	0.677329
AX-90528460	1	1612444	0.530607
AX-90650084	1	1612706	0.0641662
AX-91840294	1	1613555	0.249205
AX-91453697	1	1689118	0.250295
AX-91202999	1	1715342	0.0731414
AX-90528461	1	1716950	0.665197
AX-91453700	1	1735392	1.60873
AX-90650128	1	1735939	0.196752
AX-91840296	1	1737098	0.171086
AX-90528462	1	1737177	0.192042
AX-90650137	1	1802375	0.175277
AX-91453715	1	1812445	0.0752086
AX-91453716	1	1812967	0.957521
AX-91453720	1	1814008	0.53781
AX-90528465	1	1815932	0.679485
AX-91453725	1	1816054	0.909261
AX-91446047	1	1818651	0.468905
AX-90650144	1	1818838	0.357638
AX-91453733	1	1820506	0.348717
AX-91453711	1	1827589	0.513759
AX-90650136	1	1828170	0.119984
AX-91203002	1	1833374	0.208512
AX-91453724	1	1837408	0.513107
AX-90650152	1	1838392	0.371007
AX-90650155	1	1838959	0.41021
AX-90650141	1	1842839	1.2914
AX-91378050	1	1843100	1.14176
AX-90650143	1	1844095	0.465212
AX-91453713	1	1852805	0.6112
AX-91453734	1	1857553	0.237124
AX-91453748	1	1894108	0.215934
AX-90650194	1	1973357	0.756415
AX-91203013	1	1994806	0.834079
AX-91203014	1	2021688	0.200561
AX-90650211	1	2022562	0.210633
AX-90650192	1	2023840	0.132646
AX-91453768	1	2024519	0.0319298
AX-90650198	1	2024711	0.253023
AX-90650210	1	2027057	0.105415
AX-90650185	1	2027165	0.0224877
AX-91840299	1	2027639	0.0224877
AX-90650186	1	2028047	0.112155
AX-90650200	1	2030923	0.0409064
AX-91402088	1	2032048	0.102926
AX-91203010	1	2033796	0.0993012
AX-91203012	1	2033850	0.102926
AX-91453784	1	2097292	0.0222587
AX-90528467	1	2105319	0.197994
AX-90528468	1	2106411	0.0409064
AX-90650234	1	2109229	0.0948874
AX-90650237	1	2109339	0.363182
AX-90528469	1	2109865	0.753929
AX-90528470	1	2110533	0.264469
AX-91387049	1	2110705	0.252169
AX-91386355	1	2110817	0.389967
AX-90595503	1	2111715	0.536444
AX-90650226	1	2113600	0.412795
AX-91396878	1	2113824	0.412795
AX-91453796	1	2115086	0.107757
AX-91453787	1	2118542	0.0623739
AX-91203017	1	2118810	0.0152017
AX-91203016	1	2119430	0.0243852
AX-90650219	1	2120703	0.00421344
AX-90562076	1	2154577	0.00386118
AX-90650232	1	2154889	0.0123021
AX-90639181	1	2154956	0.00361062
AX-90650221	1	2156925	0.197994
AX-90650235	1	2157611	0.381846
AX-91451062	1	2157734	0.381846
AX-91451061	1	2157807	0.207509
AX-90650214	1	2159113	0.207509
AX-90591037	1	2163449	0.00331902
AX-91395758	1	2164994	0.00395089
AX-91453814	1	2167746	0.423176
AX-91453802	1	2171696	0.196167
AX-90650241	1	2213755	0.264469
AX-91453806	1	2231630	0.228218
AX-91453823	1	2285190	0.43584
AX-90641232	1	2285302	0.186612
AX-90627318	1	2285542	0.199233
AX-90635671	1	2285959	0.711843
AX-90650290	1	2286434	1.31443
AX-90607771	1	2287170	0.00509134
AX-90571812	1	2287447	0.206433
AX-90607772	1	2287537	0.199233
AX-90650284	1	2298135	0.0265703
AX-90575025	1	2299116	0.254628
AX-90588904	1	2300158	0.193812
AX-91453832	1	2300261	0.359407
AX-90650292	1	2303071	0.441292
AX-91453834	1	2303673	0.185598
AX-91453852	1	2381420	0.395776
AX-91203022	1	2381543	0.107444
AX-90650313	1	2382382	0.0360039
AX-91453843	1	2383953	0.0221591
AX-90650299	1	2384104	0.0429744
AX-91203021	1	2384452	0.925461
AX-91453851	1	2384683	0.142408
AX-90650312	1	2384777	0.688566
AX-91453846	1	2385682	0.68493
AX-90528476	1	2386298	0.248819
AX-91925173	1	2423430	1.03985
AX-91453845	1	2425659	1.45399
AX-90650297	1	2425675	0.917846
AX-90650302	1	2426505	1.15457
AX-91453842	1	2426776	0.44045
AX-91453844	1	2427885	1.15457
AX-91453850	1	2437119	0.224817
AX-90650298	1	2463175	0.056728
AX-90650316	1	2485025	1.01414
AX-91453849	1	2485741	1.50549
AX-91453837	1	2485887	0.229021
AX-90650318	1	2486166	0.377805
AX-90650356	1	2523265	0.461175
AX-91453862	1	2524158	0.712184
AX-90528478	1	2524240	0.184324
AX-91453872	1	2524351	0.395285
AX-90604200	1	2524544	0.329918
AX-91203026	1	2524689	0.859808
AX-91453873	1	2524728	0.357867
AX-90604202	1	2524911	0.0706782
AX-91453868	1	2525129	0.168031
AX-90576282	1	2525372	0.967925
AX-90650337	1	2525856	1.11495
AX-91203024	1	2526084	0.817959
AX-91453876	1	2526178	0.377805
AX-91414080	1	2526673	0.251737
AX-91414082	1	2527104	1.03398
AX-90595801	1	2527641	1.50549
AX-90581756	1	2528005	1.26137
AX-91447279	1	2528408	1.57591
AX-90650327	1	2529762	0.132729
AX-90650326	1	2529880	0.0945372
AX-90650332	1	2530000	0.761885
AX-91453874	1	2530217	0.526469
AX-90566926	1	2530367	1.24872
AX-90650328	1	2560298	0.251737
AX-91453870	1	2560494	0.16624
AX-90650346	1	2562439	0.0723861
AX-91432930	1	2563023	0.640857
AX-91386179	1	2563385	0.688609
AX-91438885	1	2563541	1.33716
AX-90634920	1	2563604	0.68401
AX-91383366	1	2564130	0.209026
AX-90650339	1	2564185	0.167132
AX-91397023	1	2564298	0.00530939
AX-90650351	1	2564344	1.01746
AX-90650331	1	2565680	1.07863
AX-90650343	1	2565954	0.136724
AX-91453869	1	2565960	0.136724
AX-91203025	1	2566003	1.07863
AX-90650363	1	2628605	0.0467214
AX-90650364	1	2628668	0.0415203
AX-90650361	1	2628956	1.40005
AX-90526438	1	2629840	0.933361
AX-90650388	1	2630077	0.476099
AX-91437197	1	2630346	0.120705
AX-90650370	1	2632516	0.714311
AX-91381613	1	2634376	0.164251
AX-90650366	1	2635243	0.0856301
AX-90650384	1	2635456	0.0940842
AX-91453889	1	2636463	0.863389
AX-91835493	1	2690207	1.05871
AX-91453916	1	2747408	0.692772
AX-90618212	1	2747629	0.00617273
AX-91453915	1	2750010	0.177061
AX-91453909	1	2773236	1.28938
AX-91453911	1	2773304	0.413152
AX-90650397	1	2774758	0.401782
AX-90528479	1	2775865	0.463749
AX-90650408	1	2775913	1.28938
AX-90650407	1	2776419	0.228148
AX-91407720	1	2778699	0.398708
AX-90599739	1	2778937	0.412446
AX-91453910	1	2778997	0.266254
AX-90650412	1	2779067	0.10367
AX-90650401	1	2779401	0.243107
AX-90650413	1	2779447	0.433885
AX-91388646	1	2779566	0.104937
AX-91391911	1	2779645	0.344681
AX-91453898	1	2779805	0.413018
AX-90634740	1	2779889	1.74371
AX-90634741	1	2779931	0.715267
AX-91438699	1	2779958	0.109278
AX-90634744	1	2780051	0.507429
AX-91438697	1	2780065	0.295217
AX-90634737	1	2780108	0.0474401
AX-90620818	1	2780228	0.126818
AX-90620817	1	2780277	0.757061
AX-91453893	1	2780633	0.179299
AX-90650391	1	2780904	0.388511
AX-91375878	1	2781909	0.0579957
AX-90618492	1	2782330	0.507281
AX-91453906	1	2784712	0.435985
AX-91375881	1	2810114	0.179132
AX-91450462	1	2810345	0.320782
AX-90637407	1	2811179	0.179218
AX-91441342	1	2811211	0.21194
AX-91386278	1	2811644	0.175207
AX-90650438	1	2811751	1.10512
AX-91840314	1	2816434	0.382601
AX-90650437	1	2821344	0.0698283
AX-90650422	1	2821973	0.358379
AX-91453921	1	2821994	0.257446
AX-90633176	1	2823087	0.850893
AX-90650418	1	2823446	0.15763
AX-90583832	1	2825625	0.0670874
AX-90641048	1	2825764	0.51901
AX-91445208	1	2826260	0.341624
AX-91414671	1	2826332	0.362742
AX-91443572	1	2826370	0.111714
AX-90639563	1	2826460	0.583755
AX-90526105	1	2827106	0.926159
AX-90637200	1	2827418	0.262629
AX-91453953	1	2828314	0.790838
AX-90595952	1	2828379	1.62942
AX-90650432	1	2872431	1.17415
AX-91453940	1	2875362	1.55586
AX-90592737	1	2875978	0.0827985
AX-91397516	1	2876039	0.726988
AX-90650436	1	2876584	1.54902
AX-91453929	1	2877329	0.121137
AX-90650419	1	2877787	0.787646
AX-91453200	1	2877898	0.799293
AX-91374623	1	2877959	0.777467
AX-90650416	1	2879093	0.33901
AX-90650417	1	2880000	0.528244
AX-91389375	1	2881500	0.392823
AX-90569700	1	2881903	0.15694
AX-90569690	1	2882140	0.444349
AX-91203031	1	2882241	0.0327243
AX-90569698	1	2882491	0.0320255
AX-90610691	1	2882523	0.420219
AX-91374625	1	2882638	0.133816
AX-90569692	1	2884631	0.376613
AX-90650431	1	2884836	1.50146
AX-91840312	1	2885033	0.506025
AX-91453925	1	2885098	0.520626
AX-91453943	1	2885169	0.491912
AX-91203030	1	2887111	1.07294
AX-91446054	1	2887463	0.390645
AX-91446055	1	2887494	0.32223
AX-90604830	1	2887750	0.737536
AX-90608116	1	2890357	1.14198
AX-90608118	1	2890444	1.91017
AX-91407046	1	2890549	0.949153
AX-90591295	1	2890650	1.58763
AX-91390897	1	2890732	0.495678
AX-91382318	1	2890810	1.49328
AX-91374621	1	2896229	0.819468
AX-90650427	1	2897844	0.0647861
AX-91453935	1	2899660	0.298218
AX-91453920	1	2899891	0.509237
AX-91453952	1	2933050	0.279908
AX-90650464	1	2935783	0.497247
AX-91381844	1	2960403	0.105189
AX-90650449	1	2960741	1.36287
AX-91385030	1	2967114	0.979522
AX-90650450	1	2968419	1.32073
AX-91453955	1	2970557	0.227451
AX-90579169	1	2971437	0.123506
AX-91425273	1	2971579	1.13577
AX-90650472	1	2972379	0.0320255
AX-91453950	1	2976744	0.165797
AX-90650474	1	2977070	0.352002
AX-90650471	1	2977766	0.132055
AX-91453959	1	2977790	0.423381
AX-90650460	1	2990838	0.294515
AX-90650459	1	2990906	0.189054
AX-90587924	1	2993008	0.147536
AX-90650473	1	2993049	0.521146
AX-90602001	1	2993128	0.294018
AX-90528480	1	2996438	0.0688749
AX-91453948	1	2996533	0.330621
AX-91453967	1	3030922	0.0177258
AX-90650479	1	3031030	0.17609
AX-90650484	1	3031989	0.00539456
AX-90650502	1	3032502	0.842205
AX-90650495	1	3032635	0.15165
AX-91412856	1	3032829	0.00920072
AX-91388535	1	3033152	0.292158
AX-91402257	1	3033538	0.224049
AX-90650490	1	3034233	0.866614
AX-90650476	1	3034335	0.778589
AX-90650498	1	3035330	0.237765
AX-90595441	1	3035925	0.27917
AX-90595438	1	3036126	0.132055
AX-91386297	1	3036294	0.224049
AX-90623484	1	3036561	0.27917
AX-90650475	1	3036833	0.546903
AX-91453976	1	3037283	0.315293
AX-91203033	1	3095783	0.794588
AX-91453994	1	3096014	0.677116
AX-91454000	1	3100564	1.09057
AX-90650534	1	3100596	0.716651
AX-91453998	1	3106831	1.1574
AX-90650525	1	3108307	1.0928
AX-90641200	1	3120081	0.693268
AX-91453990	1	3121484	0.217487
AX-90619404	1	3122148	0.653504
AX-90528481	1	3122184	0.214019
AX-91423498	1	3122231	0.720252
AX-91453986	1	3126005	0.203964
AX-90601568	1	3126993	0.187891
AX-90601566	1	3127449	1.38221
AX-91439103	1	3127459	0.0910927
AX-91439101	1	3127561	0.963284
AX-90649288	1	3128012	0.878256
AX-90561290	1	3130294	0.819712
AX-91453982	1	3130648	0.108996
AX-91453983	1	3133562	0.886344
AX-90561288	1	3133876	0.994636
AX-91203034	1	3134819	1.59214
AX-91453985	1	3134948	0.058051
AX-90650524	1	3135172	0.377355
AX-90528482	1	3135430	0.592004
AX-91203036	1	3145155	0.109188
AX-91197418	1	3145408	0.276402
AX-91835496	1	3170876	0.876122
AX-90650532	1	3172115	0.167326
AX-91366210	1	3172691	0.275825
AX-90561292	1	3173334	1.09202
AX-90650508	1	3178710	0.0991005
AX-90573539	1	3225079	0.111734
AX-90650546	1	3225959	0.893121
AX-90612670	1	3226474	0.057467
AX-90650560	1	3227132	1.05304
AX-90595706	1	3228446	0.440503
AX-91432747	1	3228452	0.135044
AX-91840321	1	3228650	0.00667229
AX-90582209	1	3229260	0.124012
AX-90650552	1	3229924	0.409688
AX-90650562	1	3232424	1.35636
AX-91454015	1	3232542	1.32578
AX-90593867	1	3232814	1.01886
AX-91426041	1	3233219	0.395607
AX-91426043	1	3233276	0.173859
AX-90650563	1	3271359	0.202197
AX-90650537	1	3271470	0.234543
AX-91203038	1	3271970	0.143918
AX-91433838	1	3272556	0.177847
AX-90650545	1	3273345	0.240489
AX-91454002	1	3273362	0.352431
AX-91411315	1	3273579	0.466863
AX-91454007	1	3276970	0.24614
AX-90568161	1	3279651	0.114455
AX-91454006	1	3285751	0.285099
AX-90568160	1	3287625	0.28588
AX-90650556	1	3287982	0.149404
AX-90650558	1	3288161	0.138859
AX-90568156	1	3289522	0.319844
AX-91454016	1	3291607	0.30369
AX-90650559	1	3293063	0.429024
AX-91454039	1	3293796	0.908229
AX-90650582	1	3293876	0.0132194
AX-91454042	1	3294721	0.138681
AX-90650568	1	3328612	0.736359
AX-91380362	1	3369176	0.617501
AX-90634574	1	3369844	1.38867
AX-91454038	1	3371209	0.216055
AX-91454033	1	3372329	0.585028
AX-90650572	1	3372605	0.768294
AX-91454026	1	3373498	0.36946
AX-90606876	1	3373733	0.494325
AX-90650579	1	3373836	0.381573
AX-90650590	1	3374341	0.00972949
AX-90633328	1	3374454	0.272629
AX-90650571	1	3374542	0.055897
AX-90650591	1	3375296	0.166212
AX-90650574	1	3376043	0.284577
AX-90650578	1	3377474	0.397472
AX-90528484	1	3377511	0.0583275
AX-91454036	1	3377533	0.451948
AX-90650580	1	3380325	0.173603
AX-91454032	1	3380355	0.330318
AX-91203041	1	3380787	0.0911123
AX-90589505	1	3381047	1.93028
AX-90589506	1	3381180	0.039036
AX-90615144	1	3381505	0.734634
AX-91435641	1	3381554	0.171907
AX-90528485	1	3381761	1.01749
AX-91386611	1	3381918	0.468128
AX-91427190	1	3381934	0.396739
AX-90623164	1	3382404	0.44123
AX-91413374	1	3382553	0.325195
AX-91413376	1	3382805	0.468128
AX-91382675	1	3383189	0.188529
AX-90650586	1	3383794	1.01749
AX-90650637	1	3439137	0.278292
AX-91454069	1	3439320	0.306055
AX-90573019	1	3443407	0.0368666
AX-91377954	1	3443488	0.648854
AX-91203046	1	3443587	0.0513457
AX-91454070	1	3443928	0.0181982
AX-90650657	1	3444386	0.652971
AX-91395127	1	3444689	0.619815
AX-90604461	1	3444706	0.0391629
AX-90573505	1	3444887	1.12266
AX-90573016	1	3445008	0.302218
AX-90650642	1	3447012	0.19011
AX-91454066	1	3447222	0.242813
AX-91454077	1	3447329	0.442388
AX-90650607	1	3454548	0.352785
AX-90650605	1	3475897	0.392919
AX-91454048	1	3475931	0.251208
AX-90650616	1	3476177	0.46852
AX-90650601	1	3477178	1.43074
AX-91840324	1	3478546	0.256563
AX-90650597	1	3481052	0.667856
AX-91454052	1	3482108	0.201611
AX-91454058	1	3482437	0.123201
AX-90650614	1	3482632	0.716973
AX-91454049	1	3482668	0.305923
AX-90573022	1	3483308	1.18207
AX-90573021	1	3483885	0.269967
AX-91394163	1	3484097	0.222904
AX-91394164	1	3484180	0.300657
AX-90594996	1	3484354	0.334142
AX-90650620	1	3484705	1.60824
AX-91454050	1	3485282	0.192381
AX-90650622	1	3485460	0.764388
AX-91203045	1	3485854	0.0284065
AX-91390838	1	3486161	1.04098
AX-90586131	1	3486188	0.944021
AX-91390839	1	3486269	0.00284738
AX-91390836	1	3486387	1.17859
AX-91390837	1	3486467	0.112419
AX-90573017	1	3486548	0.338471
AX-90650621	1	3486709	0.246742
AX-91377959	1	3486943	0.535271
AX-90573024	1	3486982	0.371313
AX-90650606	1	3487010	0.962689
AX-91454051	1	3487458	0.801837
AX-90650595	1	3487602	0.385585
AX-91454060	1	3488412	0.238243
AX-90650623	1	3488475	0.455258
AX-91396788	1	3488574	0.429024
AX-90528489	1	3490045	0.0516015
AX-91203042	1	3490447	0.0775935
AX-90590797	1	3491332	0.0608701
AX-91428508	1	3491506	0.215541
AX-90650598	1	3492866	0.325591
AX-91333354	1	3495325	0.71134
AX-90650617	1	3495355	0.0415386
AX-91454046	1	3498827	1.28911
AX-90650646	1	3528831	0.482313
AX-90650656	1	3533769	0.457352
AX-91454071	1	3537374	0.350941
AX-90650645	1	3537870	0.954468
AX-91454067	1	3537997	1.49156
AX-90650630	1	3538062	2.81533
AX-91203048	1	3538678	1.16599
AX-90650636	1	3538811	1.23428
AX-90650641	1	3539439	0.42157
AX-91454064	1	3539843	0.313015
AX-90650627	1	3539874	1.03824
AX-90645764	1	3546396	0.258688
AX-90650633	1	3546469	0.0968296
AX-90650653	1	3546952	0.197736
AX-91203047	1	3549840	1.24344
AX-91840328	1	3550531	0.0644954
AX-91454065	1	3571483	0.583745
AX-91835497	1	3573008	0.225388
AX-91197419	1	3574889	0.0249765
AX-91454096	1	3650650	0.0534489
AX-90650674	1	3651127	0.642227
AX-91454088	1	3651197	0.934399
AX-91454086	1	3651281	0.997262
AX-91390046	1	3651353	0.470519
AX-91454097	1	3651488	0.497024
AX-90650660	1	3658267	0.984797
AX-90650671	1	3659441	0.992786
AX-90650670	1	3660247	0.720576
AX-90650682	1	3660408	0.303936
AX-91454092	1	3660425	0.127378
AX-90650666	1	3693379	0.109589
AX-90650661	1	3694659	0.750292
AX-91454104	1	3740187	1.95848
AX-90650701	1	3741346	0.810694
AX-91454118	1	3742568	0.56654
AX-91454113	1	3742767	0.546268
AX-90590878	1	3743053	0.122847
AX-90561432	1	3743594	0.942398
AX-91333358	1	3743616	1.11179
AX-91436923	1	3744183	0.6388
AX-91454108	1	3770943	0.0594506
AX-91454109	1	3772891	0.37285
AX-91454110	1	3772953	0.272267
AX-90580161	1	3773040	0.186586
AX-90580162	1	3773124	0.211297
AX-91385107	1	3773186	0.0174175
AX-90650709	1	3773851	0.898765
AX-91454112	1	3773929	0.0363596
AX-90650706	1	3774376	0.00520662
AX-91379047	1	3774608	0.456112
AX-90574120	1	3774685	0.144188
AX-90650704	1	3775407	0.533514
AX-90631668	1	3775881	0.325468
AX-91435707	1	3775926	0.336782
AX-90650696	1	3775964	0.371404
AX-90600746	1	3776076	0.0537592
AX-91454102	1	3776253	0.552373
AX-91380579	1	3776308	1.00523
AX-90619872	1	3776717	1.79022
AX-90650689	1	3796081	0.181131
AX-91454141	1	3803225	0.414041
AX-90650724	1	3803264	0.206426
AX-90650720	1	3803298	0.0705003
AX-91454138	1	3803953	0.221869
AX-90650734	1	3804367	0.2585
AX-90650721	1	3804917	0.186868
AX-90561434	1	3805147	0.145033
AX-90561433	1	3805551	0.597146
AX-90622017	1	3805859	0.595612
AX-90613611	1	3806054	0.532403
AX-90561430	1	3806220	0.326563
AX-91445486	1	3806717	0.111734
AX-90561435	1	3806828	0.487977
AX-90616568	1	3807045	0.0470811
AX-91454135	1	3808144	0.0773047
AX-91454124	1	3808201	0.0253168
AX-90650718	1	3808737	0.336639
AX-91840332	1	3808775	0.388488
AX-90575051	1	3808974	0.0495437
AX-91437357	1	3809469	0.0493365
AX-90647494	1	3809661	0.415528
AX-90636587	1	3809774	0.60752
AX-90644111	1	3843042	0.043212
AX-90650713	1	3843097	0.670076
AX-90650714	1	3843340	0.688034
AX-91923907	1	3844462	0.152111
AX-91840331	1	3844570	0.0623958
AX-91454134	1	3845048	0.0473354
AX-91203054	1	3845287	0.241543
AX-90612932	1	3846081	0.00613542
AX-91417157	1	3846087	0.191953
AX-90650728	1	3846270	1.08166
AX-91454127	1	3851204	0.00334458
AX-90650738	1	3852760	0.406938
AX-90638379	1	3854407	1.05376
AX-91454130	1	3857723	0.540419
AX-90650715	1	3858701	0.40829
AX-91454131	1	3859032	0.472568
AX-91454139	1	3859221	0.600079
AX-90650737	1	3859964	0.975632
AX-90650733	1	3860233	1.00822
AX-90650771	1	3916269	0.123105
AX-91454153	1	3919299	0.364404
AX-90650763	1	3920098	0.639473
AX-90650769	1	3959853	0.695612
AX-91382442	1	3961267	0.187883
AX-90650759	1	3961650	1.15445
AX-90650773	1	3963062	0.62902
AX-90650748	1	3963590	0.339969
AX-90528494	1	3964537	0.573524
AX-91840334	1	3964697	0.288822
AX-91454161	1	3966067	1.08259
AX-91840333	1	3967808	0.399552
AX-91203057	1	3973068	1.10664
AX-90650753	1	3974239	0.158774
AX-91454147	1	3974478	1.10773
AX-91437062	1	3974772	0.211024
AX-90641522	1	3974810	0.201499
AX-90648320	1	3974918	0.663911
AX-90648323	1	3975064	1.46418
AX-90586625	1	3975203	1.3628
AX-91432684	1	3976042	0.270736
AX-90650749	1	3977654	1.38826
AX-90650766	1	3977720	0.121597
AX-90650797	1	3982756	0.326346
AX-90650780	1	3982865	1.27174
AX-90650776	1	3983752	0.360635
AX-90650810	1	4111184	0.725808
AX-91454188	1	4111399	0.81389
AX-90650818	1	4111974	0.759776
AX-91203059	1	4113512	0.0229149
AX-90593512	1	4113567	0.326541
AX-90607673	1	4113877	0.0294656
AX-91454178	1	4114033	0.319144
AX-90621512	1	4114137	0.107784
AX-91425694	1	4114144	1.25828
AX-90650798	1	4114845	0.977604
AX-91428806	1	4115585	0.583889
AX-90577295	1	4116119	0.731506
AX-90577294	1	4116341	0.597125
AX-91389589	1	4116801	1.40015
AX-90650801	1	4116956	1.31802
AX-90650823	1	4118760	0.184421
AX-90650808	1	4119726	0.42919
AX-91388351	1	4122559	0.383774
AX-91454177	1	4130974	1.2073
AX-91454184	1	4131954	0.631326
AX-90650802	1	4137108	1.98284
AX-90650827	1	4139338	0.573312
AX-90650811	1	4140908	1.35084
AX-90613595	1	4142577	0.0714271
AX-91417804	1	4142658	0.234039
AX-90613593	1	4142701	0.663332
AX-90650809	1	4143128	0.185337
AX-90650822	1	4144830	0.0621497
AX-91840336	1	4148978	0.0264698
AX-90650831	1	4225059	0.287487
AX-90650830	1	4225931	0.229385
AX-90650833	1	4247483	0.617364
AX-91454202	1	4251833	0.675607
AX-90650839	1	4252700	0.788488
AX-90650841	1	4255195	0.407571
AX-91454199	1	4257536	0.192185
AX-91203064	1	4277811	0.0641996
AX-90650855	1	4284019	1.07547
AX-91840337	1	4289062	0.191044
AX-90617642	1	4293731	0.393342
AX-90585216	1	4318804	0.808683
AX-91840341	1	4330993	0.207873
AX-90650880	1	4338880	0.31967
AX-90526274	1	4340667	1.40442
AX-90650871	1	4341683	0.10555
AX-90650868	1	4342146	0.134762
AX-91454227	1	4342805	0.615115
AX-91840340	1	4344037	0.106587
AX-91454225	1	4344193	0.61707
AX-90650864	1	4344981	0.922276
AX-91454222	1	4347439	0.265225
AX-90650881	1	4348050	0.231532
AX-91454223	1	4348074	0.35816
AX-90623002	1	4349222	0.230078
AX-91429844	1	4349399	0.190639
AX-90619876	1	4349763	1.46946
AX-91410041	1	4350413	0.323624
AX-91413686	1	4350906	0.532032
AX-91390954	1	4351248	0.111707
AX-91454221	1	4399642	1.54997
AX-91454228	1	4401668	1.70472
AX-91454230	1	4402798	0.0145781
AX-90605551	1	4402842	1.15827
AX-91390158	1	4406078	1.06929
AX-90650866	1	4406700	1.01167
AX-90650859	1	4406864	0.905534
AX-90650908	1	4417635	0.294974
AX-91454241	1	4417758	0.0315135
AX-90619257	1	4419071	2.56362
AX-90571786	1	4419096	0.682557
AX-91203071	1	4420025	0.610546
AX-91453393	1	4424559	0.74782
AX-91454243	1	4493842	0.668917
AX-90650898	1	4495731	1.36895
AX-90650906	1	4496211	2.08214
AX-90617388	1	4496706	1.60587
AX-90650917	1	4497199	0.621158
AX-90650899	1	4497494	2.2111
AX-91454249	1	4497594	2.16105
AX-90571787	1	4499059	0.135947
AX-90610385	1	4532464	0.428002
AX-90604722	1	4533066	0.304611
AX-90604723	1	4533154	0.14254
AX-91408964	1	4533156	0.0838783
AX-91411647	1	4533188	0.10932
AX-91454258	1	4533299	0.186986
AX-91454259	1	4533422	0.0783672
AX-91454278	1	4534026	1.08669
AX-90650933	1	4534470	0.423359
AX-90650942	1	4534620	0.29858
AX-91454275	1	4535387	0.0371646
AX-91454262	1	4535529	0.73233
AX-91454265	1	4535637	0.786675
AX-91454267	1	4538393	0.255623
AX-90650921	1	4540746	0.248403
AX-91454272	1	4541119	0.158637
AX-91454271	1	4541197	0.170725
AX-91454277	1	4541606	0.161148
AX-90650931	1	4541659	0.293761
AX-90650935	1	4541869	1.14058
AX-91203075	1	4541932	0.0255966
AX-90650929	1	4542015	0.208542
AX-91203076	1	4542122	0.3503
AX-90650941	1	4542200	0.87764
AX-90650924	1	4542505	0.978363
AX-90650943	1	4542744	0.702045
AX-91840343	1	4542761	0.525684
AX-90650938	1	4542792	0.707412
AX-90528504	1	4542932	1.05625
AX-91333370	1	4543402	0.352555
AX-91454274	1	4543694	0.0399969
AX-90528502	1	4544058	0.144236
AX-90650928	1	4544219	0.269771
AX-91454266	1	4558913	1.04604
AX-90650947	1	4589973	1.57884
AX-91454292	1	4590166	0.359537
AX-91454285	1	4594556	0.721559
AX-91454295	1	4660937	0.712152
AX-90650946	1	4662916	0.057271
AX-90650961	1	4663015	0.252159
AX-91840345	1	4663081	0.17762
AX-90650948	1	4663944	0.0311823
AX-91203078	1	4665787	0.570727
AX-90650955	1	4666094	0.565002
AX-90650951	1	4667226	0.00858824
AX-90650966	1	4668104	0.609904
AX-91203077	1	4713117	0.226419
AX-91454286	1	4713506	0.177263
AX-91454310	1	4718725	0.550378
AX-91454304	1	4719176	0.0498786
AX-91454303	1	4723458	1.73339
AX-91454313	1	4724339	0.125147
AX-90650998	1	4724490	0.360403
AX-90650999	1	4724966	0.438048
AX-91454311	1	4725582	1.03169
AX-90590650	1	4725643	1.85676
AX-91427816	1	4730164	0.0794873
AX-91454342	1	4834000	0.929995
AX-91454332	1	4834302	1.98246
AX-91377403	1	4838210	0.688416
AX-91412445	1	4840323	0.73198
AX-91426304	1	4840485	0.492286
AX-90606711	1	4841918	1.00452
AX-91423162	1	4841945	1.17088
AX-91414797	1	4842667	0.319906
AX-91454320	1	4844002	2.21704
AX-90651027	1	4844036	0.0109469
AX-91454335	1	4885375	2.03715
AX-91454319	1	4888423	0.597722
AX-91454324	1	4891596	0.420049
AX-90651019	1	4894135	1.45493
AX-91445638	1	4894953	0.200485
AX-90651010	1	4899534	0.595794
AX-91840349	1	4900804	0.0569879
AX-90526408	1	4901029	0.307743
AX-91453194	1	4901175	0.29941
AX-90651029	1	4901275	0.877526
AX-91454339	1	4906607	1.352
AX-90651006	1	4906663	1.50239
AX-90561141	1	4907289	0.0209575
AX-91407316	1	4907459	2.44423
AX-91454337	1	4907637	0.413977
AX-91454331	1	4908112	0.392019
AX-90561144	1	4908381	1.13263
AX-90561145	1	4908765	1.01361
AX-91366065	1	4908782	0.124627
AX-91454321	1	4908951	0.36508
AX-90651009	1	4915873	0.478662
AX-90528505	1	4916040	0.100713
AX-90651014	1	4917025	0.728517
AX-90651035	1	4919760	0.200896
AX-90651057	1	4923758	1.43741
AX-90651032	1	4923845	1.41681
AX-90651046	1	4923898	1.43525
AX-91454355	1	4924168	0.0875444
AX-91454353	1	4924277	0.490687
AX-91454356	1	4925689	0.227018
AX-90651041	1	4926135	0.634174
AX-90651056	1	4935642	0.342872
AX-90651052	1	4974628	0.124261
AX-90651058	1	4978224	0.724418
AX-90651034	1	4981329	0.175504
AX-90651030	1	4987080	0.0381649
AX-90651037	1	4989105	0.348732
AX-90651063	1	5091873	0.362615
AX-90651066	1	5092033	0.362998
AX-90651072	1	5094432	2.23196
AX-90651064	1	5094501	2.23852
AX-91454379	1	5095925	1.21006
AX-90651073	1	5096058	0.085762
AX-91454367	1	5096108	0.55238
AX-90651077	1	5096383	0.296519
AX-90651078	1	5096497	0.296128
AX-90651083	1	5097030	0.220819
AX-91840350	1	5097148	0.303125
AX-90574880	1	5097415	1.3597
AX-91393537	1	5097608	0.446137
AX-91454366	1	5097914	0.317261
AX-90651085	1	5098090	0.296806
AX-91454360	1	5098266	1.38405
AX-90651070	1	5098301	0.241091
AX-91454361	1	5100750	0.290289
AX-91203088	1	5101183	0.0922336
AX-90651080	1	5101363	0.568663
AX-90651081	1	5104598	0.902686
AX-90528506	1	5107295	1.20621
AX-91454377	1	5107377	0.118988
AX-91454376	1	5107854	0.894108
AX-90651088	1	5107889	0.43585
AX-91439969	1	5107976	0.091231
AX-91439970	1	5108069	0.123127
AX-91366285	1	5108225	0.19686
AX-91415179	1	5111108	0.0781987
AX-90651074	1	5112286	0.0794572
AX-90651108	1	5114818	0.521474
AX-91454385	1	5114822	0.928092
AX-91203093	1	5114963	0.048885
AX-90651111	1	5115057	0.830517
AX-90651117	1	5115133	1.00914
AX-90651114	1	5115333	0.30242
AX-90651127	1	5115381	0.566143
AX-91396815	1	5115729	0.522345
AX-91396814	1	5115746	0.993246
AX-91454387	1	5115839	0.573513
AX-90590898	1	5116068	0.711192
AX-91454389	1	5116457	0.574372
AX-91454390	1	5119418	1.26385
AX-90651113	1	5122916	0.901897
AX-91454391	1	5125047	0.134367
AX-90651122	1	5125133	1.14229
AX-91454392	1	5125784	1.97236
AX-90651105	1	5127619	0.728631
AX-90651093	1	5127716	0.324237
AX-91454388	1	5162808	0.495077
AX-90651097	1	5169168	1.13697
AX-90651126	1	5169416	0.405717
AX-90651124	1	5171568	1.24964
AX-91203092	1	5171623	0.621548
AX-90651109	1	5172722	0.0782509
AX-90651100	1	5173104	0.27328
AX-91454384	1	5173512	0.196347
AX-90651123	1	5174420	0.466429
AX-91454386	1	5203248	0.0031014
AX-90651103	1	5203293	0.0753312
AX-91454396	1	5203679	0.562952
AX-91366283	1	5205310	0.732975
AX-91840353	1	5206540	0.233822
AX-90561367	1	5208479	1.08372
AX-91454382	1	5209427	0.305018
AX-91840352	1	5211070	0.110793
AX-90651110	1	5211118	0.13733
AX-91454412	1	5310770	0.305861
AX-90651131	1	5325377	0.135478
AX-91454414	1	5328034	0.457673
AX-90651139	1	5328086	0.7303
AX-91333374	1	5331039	0.310649
AX-91454413	1	5331392	0.0490013
AX-90651142	1	5338376	0.149372
AX-90651141	1	5338410	0.183346
AX-91454401	1	5339666	0.764501
AX-90651169	1	5411076	0.137713
AX-91387384	1	5412821	0.122246
AX-91387383	1	5413039	0.635876
AX-90569962	1	5413193	0.36489
AX-90651170	1	5414164	0.00773547
AX-90651160	1	5419285	0.000973824
AX-91454435	1	5419481	0.322659
AX-91454432	1	5420180	0.29051
AX-90651168	1	5421048	0.0557762
AX-90651164	1	5430771	0.299658
AX-90651150	1	5432629	0.935227
AX-91454438	1	5433574	0.0173529
AX-91454437	1	5434413	0.39
AX-91416750	1	5434918	0.841733
AX-90623641	1	5435111	0.902221
AX-91427638	1	5435272	0.706063
AX-91454428	1	5468802	0.396723
AX-90651166	1	5469210	1.09209
AX-91444842	1	5470832	0.885334
AX-90649431	1	5471894	0.30737
AX-90651162	1	5472263	0.0181048
AX-91454436	1	5474266	0.589149
AX-90651153	1	5474671	0.331165
AX-91454453	1	5516310	1.86825
AX-90651190	1	5516359	0.324238
AX-90651186	1	5520575	0.418721
AX-91454461	1	5520743	0.839361
AX-91454450	1	5520936	0.164463
AX-90651188	1	5520987	0.629405
AX-91438088	1	5522631	0.25163
AX-90648224	1	5522670	1.10928
AX-91365881	1	5522697	1.36554
AX-91452021	1	5522723	0.152661
AX-90651199	1	5522953	1.72046
AX-90651206	1	5523180	0.979609
AX-90651205	1	5523286	0.991536
AX-91454451	1	5537879	0.136082
AX-90651195	1	5537930	0.0762849
AX-90596298	1	5538005	0.219691
AX-91407184	1	5538131	0.482288
AX-91454455	1	5538218	0.168287
AX-91203099	1	5538318	0.550781
AX-90651192	1	5538804	0.0965202
AX-90651181	1	5539738	0.432577
AX-91439380	1	5540144	1.01863
AX-91454486	1	5595677	0.134868
AX-91454470	1	5596247	0.281254
AX-91454481	1	5597732	0.0717908
AX-90651232	1	5598756	0.0712083
AX-91454490	1	5600931	0.228386
AX-91454476	1	5601033	0.771229
AX-91454488	1	5601305	0.815369
AX-91454467	1	5601831	1.00331
AX-91454465	1	5605249	0.078512
AX-90651233	1	5610769	0.298325
AX-90651224	1	5610955	0.678033
AX-91454472	1	5611180	1.15586
AX-91454471	1	5611216	0.913809
AX-90604412	1	5611298	0.64994
AX-91840355	1	5642835	0.0868585
AX-90651231	1	5656372	1.54291
AX-91203104	1	5663298	0.276133
AX-91454477	1	5663592	0.0469114
AX-91840357	1	5697009	0.175523
AX-91454503	1	5701054	0.263642
AX-90651237	1	5701741	0.207674
AX-91454493	1	5701785	0.121278
AX-91454502	1	5701894	0.255499
AX-91454497	1	5702745	0.224195
AX-91404926	1	5703148	0.931146
AX-90651247	1	5703257	0.192697
AX-90651258	1	5703399	0.166917
AX-90651235	1	5706700	0.0234397
AX-91454492	1	5710947	0.0207006
AX-90651248	1	5711987	0.270208
AX-90651239	1	5714577	0.795532
AX-91333376	1	5723221	0.192112
AX-90584929	1	5725749	0.49217
AX-90651245	1	5755222	1.13878
AX-90651259	1	5755410	0.0101182
AX-90651240	1	5757305	0.030276
AX-90651264	1	5789407	0.0179208
AX-90651265	1	5801132	0.0167883
AX-91840361	1	5812109	0.307573
AX-90651279	1	5819130	1.50491
AX-91422168	1	5819315	0.305345
AX-91415358	1	5819345	0.557381
AX-90631985	1	5819415	0.0294474
AX-90592222	1	5820433	0.513595
AX-91333379	1	5820500	0.530245
AX-91443877	1	5820921	0.543081
AX-90639850	1	5821099	0.0504607
AX-91454515	1	5822968	0.463509
AX-91388723	1	5823556	0.596296
AX-90651292	1	5824257	0.52469
AX-91454527	1	5824339	0.455311
AX-91454542	1	5882048	0.0791997
AX-90651313	1	5882100	0.482129
AX-90651297	1	5884952	0.428935
AX-91424569	1	5885199	0.0746018
AX-90620498	1	5885242	0.409248
AX-91413570	1	5885910	0.403546
AX-90609424	1	5886044	0.379762
AX-90597536	1	5886100	1.07734
AX-90597537	1	5886224	0.407063
AX-90651298	1	5886710	0.383335
AX-91454546	1	5887348	0.534678
AX-91454548	1	5888055	1.0004
AX-90651317	1	5888192	1.27584
AX-90651314	1	5888465	0.0967965
AX-90651310	1	5893839	0.251599
AX-91416931	1	5894287	0.0889756
AX-90651002	1	5894380	0.704638
AX-91454532	1	5895961	0.0533163
AX-90651303	1	5896334	0.75412
AX-90651304	1	5896884	0.0178637
AX-91203108	1	5903901	0.123078
AX-90651322	1	5904185	1.16147
AX-90620355	1	5904733	0.0373443
AX-91433050	1	5905644	0.430757
AX-90651323	1	5905678	0.0649541
AX-91840365	1	5906785	0.119408
AX-90651296	1	5945481	0.0962171
AX-90651324	1	5947179	0.0148374
AX-90528515	1	6036037	0.783526
AX-91454568	1	6068834	0.691538
AX-90651328	1	6070529	0.150345
AX-90651352	1	6072305	0.975521
AX-91454555	1	6073541	1.07018
AX-90651343	1	6074733	0.767833
AX-91454608	1	6237592	0.00830523
AX-90586373	1	6240014	0.0162393
AX-90599192	1	6240050	0.625692
AX-90584358	1	6240117	0.233352
AX-91382909	1	6240219	1.15524
AX-90578005	1	6240256	0.340867
AX-91197040	1	6240289	0.197687
AX-91454601	1	6245472	1.30995
AX-91454607	1	6245589	1.36727
AX-90651389	1	6246740	0.454315
AX-90651407	1	6247992	0.29172
AX-91391551	1	6250913	1.31654
AX-91454605	1	6255151	1.14706
AX-90651414	1	6255255	0.620795
AX-91454604	1	6270739	0.785808
AX-90651415	1	6270806	0.87273
AX-90651417	1	6270915	0.571917
AX-91203120	1	6270959	0.0762488
AX-90651396	1	6270990	0.017259
AX-91429272	1	6271276	1.40959
AX-90596740	1	6271345	0.669764
AX-90596739	1	6271402	1.32781
AX-91401225	1	6271441	2.12985
AX-90610856	1	6271612	0.807796
AX-90610854	1	6271723	0.857208
AX-91415052	1	6271744	0.377613
AX-90651418	1	6271965	0.0712065
AX-91454606	1	6272280	0.0427329
AX-90577287	1	6272462	0.729861
AX-90571923	1	6272688	0.244745
AX-90651412	1	6272876	0.0716595
AX-90651394	1	6273329	0.0722609
AX-90651410	1	6273897	0.317402
AX-90574326	1	6274155	0.0549614
AX-90651400	1	6274336	0.753434
AX-91419815	1	6274707	0.258665
AX-90651416	1	6274752	0.757533
AX-90571937	1	6274820	1.64128
AX-91203118	1	6274965	0.0882989
AX-91454593	1	6275369	0.341013
AX-91376869	1	6277161	0.158038
AX-90651452	1	6293287	0.665613
AX-90651423	1	6293695	0.136464
AX-91203125	1	6295130	0.233647
AX-91454617	1	6296221	0.717159
AX-90571927	1	6296592	0.560147
AX-90571931	1	6296964	0.486001
AX-91454622	1	6297442	0.316369
AX-90651434	1	6300171	0.501469
AX-90651449	1	6300377	0.273768
AX-91454624	1	6308533	0.352384
AX-90651430	1	6308566	0.0135102
AX-90651420	1	6308957	1.22367
AX-91203121	1	6309067	0.00731418
AX-91454623	1	6309963	0.243506
AX-91203122	1	6310104	0.315144
AX-90651440	1	6310350	0.0668762
AX-90571929	1	6311142	0.536228
AX-91430402	1	6311480	0.0185078
AX-91376870	1	6312562	0.502001
AX-90651441	1	6318258	0.0201609
AX-90651445	1	6318267	0.0214368
AX-91406134	1	6319572	0.00500804
AX-91420086	1	6319786	0.00595596
AX-90651422	1	6319968	0.454344
AX-91454616	1	6319992	0.117582
AX-90644804	1	6320066	1.48359
AX-91454612	1	6320152	0.705321
AX-90651431	1	6321234	0.561442
AX-90526273	1	6322458	1.38911
AX-90651427	1	6323416	0.530374
AX-91454618	1	6323521	0.89502
AX-90651425	1	6323629	0.578874
AX-91454637	1	6382475	0.265001
AX-91454632	1	6382935	0.421231
AX-90651456	1	6383433	0.469451
AX-90651466	1	6383729	0.131699
AX-91454630	1	6383965	0.403269
AX-91454633	1	6384378	0.124888
AX-91454629	1	6384810	0.0304953
AX-90651486	1	6407046	0.6074
AX-90651491	1	6409726	0.453727
AX-90651488	1	6424232	0.789868
AX-91454653	1	6426972	0.600621
AX-90651484	1	6427060	0.752948
AX-91417483	1	6427954	0.250471
AX-91333385	1	6428417	0.735629
AX-91423003	1	6428545	0.835386
AX-90646538	1	6428716	0.934561
AX-91436750	1	6428782	0.0981792
AX-91450680	1	6429291	0.19322
AX-90651492	1	6429347	0.918302
AX-90651489	1	6429528	0.632413
AX-91454651	1	6429630	0.271778
AX-90623916	1	6431047	0.169277
AX-90651478	1	6431431	0.00481789
AX-91454643	1	6431437	0.605922
AX-91454672	1	6524354	0.0521043
AX-90651519	1	6524439	0.684211
AX-90651526	1	6527200	1.28271
AX-90528519	1	6528519	0.865955
AX-90651520	1	6528669	0.477309
AX-90618859	1	6528748	0.16122
AX-91454669	1	6530941	0.673506
AX-91203127	1	6531150	0.121563
AX-90651502	1	6532815	0.0183791
AX-91454660	1	6536954	0.428261
AX-91454668	1	6540104	0.779416
AX-91454657	1	6540224	0.855856
AX-90651501	1	6540322	0.0494483
AX-91454663	1	6540758	0.752064
AX-90651515	1	6540976	0.0203793
AX-90651506	1	6541767	0.791898
AX-91454665	1	6563329	0.667601
AX-90651523	1	6563540	0.991494
AX-90651530	1	6605076	0.705398
AX-91454695	1	6605996	0.111869
AX-91454716	1	6765421	0.971462
AX-91454724	1	6765669	1.44297
AX-90651563	1	6765970	0.213874
AX-91333388	1	6765983	0.270584
AX-91454711	1	6765993	0.0597385
AX-90651569	1	6766501	0.371562
AX-90651571	1	6767326	0.0839341
AX-90651573	1	6767862	0.0567376
AX-91454708	1	6768963	0.40094
AX-90651559	1	6769077	0.0762171
AX-91454710	1	6769432	0.876521
AX-90651549	1	6769556	0.882304
AX-90651575	1	6770876	0.214497
AX-91454709	1	6771169	0.111422
AX-90651562	1	6771222	1.49773
AX-91454717	1	6771297	0.100031
AX-91454715	1	6771428	0.19652
AX-90651576	1	6773379	2.5002
AX-90651551	1	6773626	0.859939
AX-91454720	1	6774657	2.48489
AX-91454707	1	6774998	0.19616
AX-91454712	1	6785627	0.193259
AX-90651558	1	6787093	0.793919
AX-90651566	1	6787102	0.722023
AX-91840379	1	6822248	0.36197
AX-91366963	1	6825860	0.309613
AX-91395128	1	6826349	1.16753
AX-91454738	1	6826544	0.937244
AX-90636547	1	6827166	0.723471
AX-90651582	1	6829965	0.756588
AX-91454728	1	6830046	0.633585
AX-90651596	1	6830292	0.710511
AX-91366959	1	6830645	0.0284946
AX-91454743	1	6831489	1.08968
AX-91454731	1	6832023	0.325035
AX-91366966	1	6832835	2.09815
AX-91454740	1	6832898	2.25339
AX-91454745	1	6834811	0.742686
AX-91454739	1	6835057	1.43985
AX-91454752	1	6873956	0.910091
AX-90651601	1	6874006	0.00206816
AX-91454768	1	6890497	1.1584
AX-91454761	1	6902050	0.410931
AX-90651608	1	6907698	0.72523
AX-91366960	1	6908583	1.02907
AX-91446639	1	6910259	0.873818
AX-90562037	1	6910330	0.126434
AX-90642731	1	6910413	0.440756
AX-91366957	1	6910448	0.220951
AX-90629236	1	6910562	0.898581
AX-91433195	1	6910588	1.97574
AX-91454767	1	6910980	0.0629788
AX-90651617	1	6914016	0.621743
AX-91454764	1	6914480	0.128901
AX-91454776	1	6915006	0.0294826
AX-90651631	1	6915119	0.497734
AX-90651630	1	6915170	0.799394
AX-91397383	1	6915441	0.299319
AX-90651618	1	6915535	0.508101
AX-91454762	1	6915538	0.312569
AX-90651621	1	6915692	0.149258
AX-91427261	1	6915903	0.426733
AX-90651629	1	6916294	0.264604
AX-90651615	1	6916921	1.02481
AX-91454759	1	6917660	1.04958
AX-91454756	1	6935673	0.890156
AX-91454783	1	7027687	0.156065
AX-91454777	1	7028026	0.357133
AX-91203135	1	7029492	0.922606
AX-91454795	1	7029780	0.680554
AX-90651636	1	7031175	0.0364999
AX-90592678	1	7033076	0.772591
AX-91423843	1	7033608	0.570176
AX-91377382	1	7033847	0.692417
AX-91454778	1	7035633	1.04387
AX-90651639	1	7036612	0.11703
AX-90651653	1	7043898	0.260893
AX-91454789	1	7044141	0.996012
AX-91203136	1	7059165	0.317743
AX-90651655	1	7061140	2.14081
AX-90651641	1	7063398	0.173071
AX-90651656	1	7063648	0.358755
AX-90651635	1	7066203	1.28426
AX-91401416	1	7066903	0.578532
AX-91377381	1	7067994	0.0241284
AX-90651643	1	7068082	0.826911
AX-91377379	1	7074707	0.523294
AX-90528524	1	7074904	0.262821
AX-90577459	1	7075284	0.0173058
AX-90627941	1	7077971	1.4028
AX-91203137	1	7079359	1.43499
AX-91835514	1	7104675	1.37644
AX-91197444	1	7105587	0.678663
AX-91454801	1	7143712	2.00308
AX-90651667	1	7144692	0.381069
AX-90582838	1	7148705	0.378815
AX-91387639	1	7148732	0.332464
AX-91431248	1	7148764	0.0776387
AX-90651668	1	7148802	0.594804
AX-91415137	1	7148948	1.11113
AX-91415139	1	7149044	0.540008
AX-90602446	1	7149364	0.126519
AX-90602444	1	7149424	0.719827
AX-90651669	1	7149629	0.225404
AX-90651685	1	7149698	0.492306
AX-90651681	1	7150316	0.940199
AX-91420639	1	7150375	0.88239
AX-91426064	1	7150638	1.5433
AX-91203138	1	7151130	0.652589
AX-91454813	1	7151574	0.18604
AX-91454802	1	7151768	0.597535
AX-90572443	1	7152315	0.565179
AX-90651661	1	7175727	0.309175
AX-91454820	1	7177484	1.52044
AX-90651660	1	7182109	0.276369
AX-91454808	1	7183317	0.0292541
AX-90651687	1	7183466	0.284984
AX-90651675	1	7184742	0.261509
AX-91203143	1	7184965	0.597897
AX-91454822	1	7187466	0.302724
AX-90651690	1	7239243	0.192655
AX-91454832	1	7252370	0.160228
AX-91840389	1	7252603	0.15839
AX-90651693	1	7256793	0.856318
AX-90651708	1	7257895	0.0213208
AX-90574949	1	7258130	0.808119
AX-91454828	1	7258900	0.177128
AX-90651700	1	7258947	1.55583
AX-91454831	1	7259006	0.210594
AX-90651698	1	7293752	0.205839
AX-90611165	1	7298244	0.218307
AX-91415383	1	7298266	0.960209
AX-91454856	1	7303883	1.33061
AX-91454855	1	7306670	1.54887
AX-91454853	1	7314859	0.316946
AX-90561734	1	7341171	0.716966
AX-91454857	1	7342867	0.410334
AX-91203146	1	7343960	0.67861
AX-91440687	1	7344809	0.058092
AX-91366654	1	7345437	1.446
AX-91333392	1	7345458	0.376317
AX-91440579	1	7345485	0.205342
AX-90651722	1	7345536	0.696812
AX-90561737	1	7345988	1.47639
AX-90651718	1	7358234	0.0675162
AX-90651752	1	7389388	0.14882
AX-90651746	1	7394628	0.0571165
AX-90651748	1	7396395	0.0995153
AX-90651736	1	7397916	0.0626819
AX-91401741	1	7398412	0.557395
AX-91396369	1	7398745	0.330496
AX-90591626	1	7398803	0.0780083
AX-90577812	1	7398941	0.365445
AX-90651770	1	7399056	0.0240511
AX-90588764	1	7399291	0.285152
AX-90651765	1	7400493	0.400423
AX-91203152	1	7400772	0.774456
AX-90629824	1	7402617	0.644611
AX-90651779	1	7402733	0.494488
AX-90651781	1	7404805	0.0447506
AX-91454873	1	7406185	0.8157
AX-90651773	1	7454925	1.10199
AX-90562105	1	7457449	0.091627
AX-90651772	1	7458498	0.161142
AX-90586519	1	7459508	0.222382
AX-91454877	1	7459617	1.02564
AX-90562109	1	7490471	0.407011
AX-91454878	1	7492528	0.652946
AX-90651776	1	7492564	1.00293
AX-90651764	1	7494651	1.25052
AX-91840396	1	7495679	0.846454
AX-91454892	1	7554961	0.0548568
AX-90651787	1	7555878	0.254228
AX-91454896	1	7555896	0.0992541
AX-91454883	1	7556571	0.48829
AX-90651792	1	7559655	0.501637
AX-90651804	1	7560804	0.644589
AX-90651798	1	7562706	1.06658
AX-90562107	1	7563050	0.882878
AX-91367027	1	7563849	0.819315
AX-90651785	1	7563961	0.432168
AX-91454886	1	7564125	0.370489
AX-91454884	1	7564203	1.41103
AX-90651786	1	7565448	0.105699
AX-90651801	1	7565739	0.471538
AX-90651800	1	7566522	0.368984
AX-90651811	1	7566563	0.0559103
AX-90588139	1	7566604	0.0189383
AX-91203153	1	7569235	0.00476625
AX-90587230	1	7598165	0.0653904
AX-91391273	1	7598221	0.167699
AX-91454889	1	7599967	0.0364024
AX-90651823	1	7604852	0.146669
AX-90651831	1	7640384	0.442763
AX-91454908	1	7644827	0.931481
AX-90651821	1	7682915	0.154861
AX-91454906	1	7684777	0.918584
AX-90651838	1	7698388	0.0745401
AX-90562164	1	7699596	0.105133
AX-91203164	1	7704934	0.0867081
AX-91454916	1	7705152	0.40762
AX-90528527	1	7715522	0.471666
AX-91388096	1	7716516	0.935901
AX-90651859	1	7762600	0.17328
AX-90651877	1	7763230	1.03326
AX-91454918	1	7763404	0.141478
AX-91203161	1	7767551	0.713203
AX-91454914	1	7779292	0.630578
AX-90651856	1	7780013	0.00859408
AX-90651850	1	7780181	0.0669689
AX-90646513	1	7844464	1.06658
AX-91450327	1	7844482	0.658161
AX-90579684	1	7845674	0.251783
AX-90651905	1	7876656	0.802948
AX-91333396	1	7879633	0.201182
AX-91840401	1	7881079	0.0880612
AX-90651890	1	7881121	0.00512667
AX-91454941	1	7882066	0.139592
AX-90651899	1	7882297	0.215169
AX-90651901	1	7882407	0.514014
AX-91330594	1	7882726	0.452715
AX-91395984	1	7882777	0.1852
AX-91423570	1	7883186	0.0100177
AX-90619490	1	7883291	0.012408
AX-90651907	1	7883763	0.168941
AX-90651894	1	7884355	0.163126
AX-90651908	1	7884430	0.143944
AX-91454947	1	7884435	0.0497036
AX-91454939	1	7884969	0.0534533
AX-91387849	1	7886047	0.205156
AX-91840404	1	7972129	0.197582
AX-91454948	1	7972823	0.185154
AX-91203169	1	7972885	0.174188
AX-90651926	1	7974581	0.194861
AX-91454956	1	7976775	0.625876
AX-90651921	1	7976840	0.45803
AX-91454955	1	7979571	0.46304
AX-90651942	1	7979844	0.19821
AX-90651911	1	7979979	1.10557
AX-90651909	1	7981495	0.00607345
AX-91454951	1	7981544	0.283025
AX-90651912	1	7984000	1.02983
AX-90651944	1	7985255	0.330243
AX-90651917	1	7985556	0.477315
AX-91454962	1	7986718	1.38892
AX-90651927	1	7986864	0.0812371
AX-90651924	1	7987377	0.108001
AX-91376903	1	7987927	0.199257
AX-90651941	1	7988519	1.99317
AX-91840405	1	8016497	0.168983
AX-90651916	1	8017113	1.83142
AX-91383920	1	8018481	0.222402
AX-91430970	1	8018658	0.374796
AX-90626997	1	8018693	0.395311
AX-90614624	1	8018783	1.51636
AX-90528532	1	8019904	0.188823
AX-90651952	1	8035060	0.0571352
AX-90651960	1	8035555	1.15872
AX-90651948	1	8035899	0.1988
AX-90651961	1	8036863	0.131543
AX-91454978	1	8038588	0.115428
AX-90651958	1	8038696	0.331052
AX-90651974	1	8038740	0.152058
AX-90651970	1	8038820	0.253064
AX-90651973	1	8038855	0.264096
AX-90528533	1	8048178	0.00549579
AX-90651965	1	8051812	0.904451
AX-91454963	1	8053385	0.0447199
AX-90651967	1	8053427	0.675608
AX-90651957	1	8056680	0.40203
AX-91454973	1	8057152	0.903834
AX-90651975	1	8057639	0.198111
AX-90651946	1	8058035	0.40295
AX-90585193	1	8116221	0.167407
AX-91417501	1	8116308	0.513633
AX-90646842	1	8117202	0.203614
AX-91450663	1	8117205	0.522446
AX-90646841	1	8117469	0.19953
AX-90651999	1	8118382	0.252132
AX-90651984	1	8120359	0.717094
AX-91401797	1	8121480	0.148174
AX-90652010	1	8121597	1.05467
AX-90652005	1	8121847	0.967823
AX-91454982	1	8121862	0.0254124
AX-90652000	1	8122029	0.751065
AX-91203176	1	8125454	0.718668
AX-91444761	1	8130048	0.0702483
AX-91454985	1	8131099	0.0588912
AX-90572086	1	8152404	0.557864
AX-90651989	1	8152483	0.679575
AX-91377027	1	8152527	0.530085
AX-91377025	1	8152783	0.553078
AX-91203177	1	8152866	0.701111
AX-90591313	1	8153888	0.104568
AX-91396024	1	8154078	0.694474
AX-90651993	1	8155547	0.111942
AX-91454988	1	8155563	0.647188
AX-90652033	1	8278201	1.75545
AX-91455003	1	8278697	1.53595
AX-91455011	1	8279061	0.199732
AX-91454998	1	8279957	0.229946
AX-90614054	1	8281271	0.499775
AX-91455005	1	8281929	0.856494
AX-91203182	1	8282024	0.0502798
AX-90595831	1	8282516	0.696089
AX-90652044	1	8284830	0.208822
AX-90652041	1	8284975	0.569136
AX-90652026	1	8289627	0.0126918
AX-90652025	1	8289660	0.42754
AX-90652015	1	8290653	0.167952
AX-91424681	1	8307780	0.588861
AX-91203179	1	8309127	1.67898
AX-90610835	1	8311076	0.23494
AX-91455000	1	8313094	1.02976
AX-91454999	1	8315126	0.411374
AX-91203183	1	8316807	2.16322
AX-91203181	1	8318793	1.25979
AX-90652054	1	8366927	0.377615
AX-90652053	1	8367218	0.862835
AX-90569781	1	8371534	0.457015
AX-90569779	1	8372971	0.214837
AX-91332335	1	8373113	0.343407
AX-90652069	1	8374824	0.487648
AX-90652064	1	8375057	0.295798
AX-90628483	1	8375442	0.2229
AX-90652065	1	8376421	0.142286
AX-90652057	1	8393826	0.469919
AX-91203184	1	8394144	0.0213579
AX-91455024	1	8394222	0.108878
AX-90652104	1	8421014	0.328686
AX-90652085	1	8467900	0.0130306
AX-91455040	1	8467987	0.376244
AX-90652081	1	8468837	0.0361595
AX-90624611	1	8488880	0.833546
AX-90652097	1	8489039	0.536631
AX-90652103	1	8489627	0.220315
AX-90652087	1	8490971	1.37912
AX-90652099	1	8498475	0.897781
AX-90652090	1	8498555	0.457574
AX-90652092	1	8498672	0.558671
AX-91455044	1	8499303	0.28402
AX-90652107	1	8499335	0.0342198
AX-90561576	1	8553255	0.0445303
AX-90652114	1	8553328	0.377779
AX-91203189	1	8553545	0.0609795
AX-90652112	1	8554154	0.0284207
AX-91455048	1	8554546	0.0992311
AX-90561582	1	8554673	0.0921375
AX-90652116	1	8555471	1.05115
AX-90652131	1	8555660	0.810396
AX-90652113	1	8596624	0.279454
AX-91332116	1	8597019	0.165942
AX-90652117	1	8598272	0.721845
AX-90652126	1	8598688	1.31511
AX-90652125	1	8612222	0.108231
AX-91203191	1	8612445	1.29505
AX-90652135	1	8619988	0.743962
AX-91203194	1	8620171	0.200504
AX-90652121	1	8620296	0.200134
AX-91203197	1	8660104	0.205455
AX-90652144	1	8660156	0.810473
AX-91455087	1	8660895	0.522548
AX-91203196	1	8661263	0.19807
AX-90561580	1	8662015	0.247807
AX-90652143	1	8662074	0.371456
AX-91455079	1	8664754	0.384691
AX-91455067	1	8664809	0.128889
AX-91440379	1	8667171	0.128889
AX-90588845	1	8667370	0.121021
AX-90561577	1	8667376	1.5959
AX-91393602	1	8667380	0.626819
AX-90594409	1	8667721	0.08527
AX-90561588	1	8667773	0.371456
AX-91398949	1	8667876	0.898975
AX-91366500	1	8668145	0.247685
AX-90580385	1	8668228	0.876471
AX-91433699	1	8668732	0.0256176
AX-91840413	1	8673223	0.770051
AX-90561583	1	8675949	0.382449
AX-90645173	1	8676736	0.779312
AX-91455081	1	8677279	1.05268
AX-91403259	1	8678322	1.56844
AX-91455070	1	8678490	1.23432
AX-90652166	1	8678717	0.123963
AX-90528537	1	8678756	0.299645
AX-90627492	1	8679102	0.0941894
AX-90604924	1	8679207	1.44313
AX-91409183	1	8679360	1.44313
AX-91409185	1	8679414	2.20254
AX-90528538	1	8679453	0.85203
AX-91441835	1	8701315	0.332291
AX-91441834	1	8701377	0.00881359
AX-90652154	1	8702969	0.118624
AX-91455071	1	8703003	0.944853
AX-90652200	1	8775869	0.655501
AX-91203200	1	8777320	0.625157
AX-90652185	1	8777773	0.0476504
AX-90652179	1	8777844	0.248732
AX-91455093	1	8778292	0.0295258
AX-91455088	1	8799980	0.624486
AX-91455097	1	8800275	1.09691
AX-90652211	1	8913920	0.0796257
AX-90652205	1	8914531	1.35004
AX-90652212	1	8919906	0.606806
AX-90652221	1	8920929	1.1104
AX-90652208	1	8922123	0.0744623
AX-90652204	1	8922205	0.606067
AX-90652249	1	8968216	0.0381748
AX-90652227	1	8969714	0.732269
AX-90652244	1	8970043	0.00417854
AX-91455127	1	8972392	0.588928
AX-91203203	1	8976673	1.23883
AX-91203202	1	8977302	1.22448
AX-90626369	1	8981031	0.614333
AX-90603845	1	8982913	1.22448
AX-90652238	1	8983509	0.716681
AX-90652255	1	8983832	0.570471
AX-90652239	1	9007205	0.583637
AX-90652243	1	9009157	0.603231
AX-91406593	1	9010513	1.23883
AX-91379264	1	9011741	0.826911
AX-91455147	1	9013724	0.293355
AX-90652252	1	9015146	0.200729
AX-90652270	1	9080727	0.183802
AX-90652268	1	9080779	0.179851
AX-91203210	1	9103482	0.342198
AX-91455155	1	9108385	0.354254
AX-91455162	1	9109337	0.311776
AX-90652273	1	9109429	0.158134
AX-91439559	1	9109865	0.304078
AX-91455160	1	9109965	0.366354
AX-90588426	1	9110272	0.45188
AX-91393165	1	9110371	0.28492
AX-91379422	1	9110505	1.09706
AX-90574538	1	9110601	0.481416
AX-90628061	1	9111083	0.112798
AX-90634680	1	9112055	0.205003
AX-91455158	1	9112838	0.214497
AX-90652277	1	9114288	0.702678
AX-90652279	1	9114964	0.195409
AX-90621248	1	9115123	0.210195
AX-90527439	1	9115351	0.327154
AX-90528223	1	9121238	0.500865
AX-90652274	1	9122636	0.483877
AX-91455164	1	9122642	0.108488
AX-91378322	1	9122704	0.222098
AX-91455183	1	9160374	0.0873291
AX-91455184	1	9163430	0.121952
AX-90652302	1	9163818	0.305479
AX-90652305	1	9164586	0.197071
AX-90652284	1	9229382	0.137817
AX-91267117	1	9229799	0.421031
AX-91455189	1	9229895	0.201792
AX-90652293	1	9230279	0.118861
AX-91386425	1	9231189	0.257114
AX-90581547	1	9231252	0.0354845
AX-91389140	1	9231414	0.439942
AX-90584465	1	9231456	0.584319
AX-90646057	1	9231705	0.127071
AX-90646059	1	9231808	0.431865
AX-90646055	1	9232044	0.0285513
AX-91449873	1	9232074	0.444616
AX-91416220	1	9232146	0.0731532
AX-90612054	1	9232416	0.0873181
AX-90639901	1	9232958	0.0775943
AX-91455174	1	9235994	0.0889801
AX-90652325	1	9256167	0.300115
AX-90652320	1	9256271	0.0255889
AX-90652331	1	9256398	0.313882
AX-90652350	1	9257907	0.380526
AX-90652349	1	9257961	0.0187927
AX-90652336	1	9258875	0.659847
AX-90652335	1	9258963	0.00351232
AX-91455193	1	9259297	0.627224
AX-91455201	1	9259658	0.407772
AX-90652339	1	9261685	0.753948
AX-90652340	1	9261787	0.499745
AX-90652334	1	9269565	0.546848
AX-90652348	1	9270020	0.411927
AX-91455200	1	9270157	0.00748766
AX-91455197	1	9270781	0.0233397
AX-91455206	1	9342331	0.848927
AX-90636357	1	9343207	0.0659127
AX-90636355	1	9343294	0.867712
AX-91379751	1	9343438	1.01279
AX-90602864	1	9343867	0.711123
AX-90595939	1	9343918	0.125381
AX-90649385	1	9343963	0.577602
AX-90580305	1	9344056	0.237349
AX-91385257	1	9344170	0.247989
AX-91455222	1	9344523	0.247577
AX-90631913	1	9349593	0.00740579
AX-90600412	1	9349928	0.0151616
AX-91404786	1	9350121	0.49696
AX-90614502	1	9351369	0.0143802
AX-91418700	1	9351520	0.0128911
AX-90528539	1	9351579	0.0560125
AX-91455210	1	9353646	0.0658738
AX-90652351	1	9367040	0.41988
AX-91455217	1	9369342	0.329507
AX-91455221	1	9405043	0.565345
AX-90652377	1	9405100	0.200921
AX-90564823	1	9405147	0.498389
AX-90564822	1	9405337	0.197242
AX-90564824	1	9405406	0.182798
AX-91393705	1	9405415	0.18257
AX-90588940	1	9405592	0.0336355
AX-90652359	1	9408291	0.37977
AX-90652383	1	9410569	1.38836
AX-90652356	1	9411080	0.514708
AX-91455216	1	9449058	1.08718
AX-90562376	1	9451235	0.624856
AX-90562378	1	9452389	0.0698088
AX-91455211	1	9454789	0.12891
AX-91455225	1	9476101	0.423624
AX-90578196	1	9479683	0.266581
AX-91416006	1	9479739	0.0406234
AX-90630689	1	9479785	0.248985
AX-91840426	1	9479968	0.297917
AX-90605889	1	9480932	0.183028
AX-90636664	1	9481374	0.27904
AX-91455237	1	9482130	0.00642698
AX-90623103	1	9483599	0.180497
AX-90652404	1	9488447	0.130168
AX-91367301	1	9488662	1.08125
AX-90584294	1	9488932	0.139549
AX-90606778	1	9489042	0.0735066
AX-90562379	1	9489098	0.0510719
AX-90610960	1	9489137	0.110147
AX-90592624	1	9489273	0.042756
AX-91367305	1	9489284	0.0880714
AX-91397274	1	9489344	0.0950181
AX-90562383	1	9489406	0.0863949
AX-90581859	1	9489473	0.19466
AX-90562381	1	9489775	0.419013
AX-91200663	1	9489905	0.0165808
AX-91400340	1	9489926	0.0534137
AX-90562377	1	9489957	0.998793
AX-90629856	1	9490195	0.563411
AX-90528541	1	9490223	0.0399499
AX-90528542	1	9490277	0.0966711
AX-90623932	1	9490517	0.198558
AX-91427916	1	9490703	0.134842
AX-91455230	1	9490870	0.280202
AX-90652397	1	9491183	0.328401
AX-91455227	1	9492328	0.346721
AX-91455233	1	9493572	1.20411
AX-91455235	1	9505587	1.17064
AX-91455238	1	9548328	0.962745
AX-91203218	1	9548708	0.455105
AX-90652384	1	9549066	0.292845
AX-91455242	1	9555426	0.958625
AX-90652410	1	9556398	0.00662383
AX-91433479	1	9580017	0.987477
AX-90652423	1	9584940	0.945132
AX-91381246	1	9601638	0.483674
AX-91389135	1	9638615	0.07619
AX-91389136	1	9638688	0.559239
AX-91366012	1	9638790	0.00819054
AX-91402845	1	9638842	0.0463637
AX-90598440	1	9638943	0.550139
AX-91416699	1	9639036	1.11265
AX-90612518	1	9639093	0.132775
AX-90594777	1	9639849	0.202448
AX-91444416	1	9639863	0.220711
AX-91399336	1	9639896	0.0999342
AX-90640378	1	9639977	0.112456
AX-90561092	1	9640760	0.0556401
AX-91455265	1	9642973	0.583766
AX-90652446	1	9751214	0.112228
AX-90652479	1	9879358	0.0512811
AX-91455272	1	9880451	0.230367
AX-90652461	1	9880573	0.384524
AX-90652470	1	9883816	0.0844263
AX-90528545	1	9884051	0.0445401
AX-91455277	1	9884637	0.0369195
AX-90652457	1	9884938	0.33126
AX-91455280	1	9885046	0.0136552
AX-91455270	1	9885325	0.111256
AX-90652458	1	9885358	0.520323
AX-91455281	1	9885385	0.195457
AX-90652459	1	9885923	0.403083
AX-90652460	1	9886284	0.123337
AX-91203223	1	9985263	0.0316951
AX-91840432	1	9986294	0.0532635
AX-91455309	1	9987364	0.258534
AX-91397625	1	9988259	0.497172
AX-91455289	1	9989048	0.80136
AX-90652489	1	9997197	1.24966
AX-90652496	1	10028049	0.78597
AX-91390934	1	10028234	0.293154
AX-90528547	1	10028749	0.456511
AX-90652493	1	10030827	0.762578
AX-91455301	1	10031242	0.230567
AX-91455297	1	10061356	0.49341
AX-90652488	1	10062749	0.2418
AX-90652499	1	10063912	0.23092
AX-91333416	1	10064297	0.413971
AX-90652514	1	10090720	0.325038
AX-90652517	1	10093168	0.511955
AX-90652510	1	10093756	0.253178
AX-91395730	1	10107165	0.0458593
AX-90605122	1	10107212	0.655437
AX-91400690	1	10108454	0.242768
AX-91455323	1	10108928	0.218282
AX-91384674	1	10109259	0.94735
AX-90652516	1	10110016	0.668875
AX-91370839	1	10257811	1.68606
AX-91455325	1	10257971	0.025636
AX-90565925	1	10258020	1.45526
AX-91455326	1	10258022	0.990633
AX-91370859	1	10258464	0.180714
AX-90652515	1	10258766	0.829407
AX-90652524	1	10258799	0.457228
AX-90652526	1	10262420	0.763349
AX-91455324	1	10262687	1.09851
AX-91203227	1	10263515	1.1206
AX-91332768	1	10263962	0.0512676
AX-90638708	1	10264131	1.0728
AX-91455337	1	10264336	0.56133
AX-90652509	1	10265503	0.771218
AX-91455350	1	10339840	1.09597
AX-90652548	1	10350958	0.566084
AX-90652558	1	10358780	0.766273
AX-90652572	1	10495914	0.719385
AX-90652578	1	10539580	1.41
AX-90652610	1	10542512	0.991488
AX-90528556	1	10618060	0.757455
AX-90528554	1	10621820	0.0433271
AX-90652638	1	10625563	0.228835
AX-91455394	1	10626857	0.114851
AX-91333419	1	10627304	0.111045
AX-91455398	1	10679300	0.754697
AX-91450438	1	10688083	0.18522
AX-90652595	1	10688556	0.552656
AX-90652607	1	10689189	0.211622
AX-91455391	1	10692090	0.66411
AX-90652605	1	10692134	0.182067
AX-90652583	1	10692244	0.552656
AX-90652618	1	10748644	0.171244
AX-90652634	1	10750098	0.407681
AX-91455396	1	10751579	0.961068
AX-90652631	1	10751623	0.94225
AX-91455400	1	10755673	1.35009
AX-91455401	1	10755775	1.02336
AX-90596703	1	10755845	0.222655
AX-90627197	1	10756882	0.223708
AX-91333427	1	10757420	0.457271
AX-90652621	1	10759086	1.5735
AX-91203229	1	10760277	1.04047
AX-90652660	1	10835662	1.06827
AX-90652649	1	10852527	0.27012
AX-91455425	1	10855039	0.574167
AX-91455426	1	10855392	0.898316
AX-91439310	1	10855591	0.290219
AX-90635357	1	10855673	1.20332
AX-90652663	1	10856220	0.830252
AX-91455431	1	10861585	0.558839
AX-90652656	1	10862458	0.70077
AX-90652651	1	10864491	1.17778
AX-90652644	1	10874465	1.56588
AX-90617699	1	10876553	0.943933
AX-91455424	1	10878609	1.38082
AX-91455441	1	10925897	1.546
AX-90652680	1	10926030	0.684388
AX-90528564	1	10966137	0.251024
AX-91455439	1	10966197	0.543209
AX-91455451	1	10966735	1.36159
AX-90652720	1	10982818	1.78272
AX-90652711	1	10984497	0.242131
AX-91455459	1	10984536	1.06201
AX-91455469	1	10985602	0.616629
AX-91333432	1	10986789	0.793987
AX-90652723	1	10989506	1.3199
AX-91840438	1	10990099	1.45877
AX-90652704	1	10990133	0.818189
AX-90652705	1	10990173	0.469265
AX-90528566	1	10992832	0.896288
AX-91455455	1	10992856	1.05443
AX-90652712	1	10994704	0.789495
AX-90652713	1	10995387	0.928634
AX-91840440	1	10996048	0.52801
AX-90652700	1	10996087	1.33714
AX-90652714	1	11003168	0.868624
AX-91455461	1	11008662	0.193466
AX-90652724	1	11009213	0.440407
AX-91455471	1	11009433	0.560323
AX-91840439	1	11009773	0.0490231
AX-90528568	1	11010754	0.148533
AX-90585266	1	11011768	0.0308088
AX-90652707	1	11015176	0.0371841
AX-91455467	1	11015508	0.783782
AX-91455464	1	11039249	1.36052
AX-91455463	1	11040692	0.450898
AX-90652702	1	11041552	0.207346
AX-90652706	1	11041869	0.363727
AX-90652722	1	11048433	1.00966
AX-90528570	1	11064414	1.08221
AX-90641818	1	11066648	0.207713
AX-91414772	1	11066735	0.715751
AX-91455485	1	11067903	0.746887
AX-91395419	1	11067938	0.0501063
AX-90576858	1	11068109	0.763647
AX-91381709	1	11068130	0.18914
AX-90576859	1	11068166	0.289114
AX-91381707	1	11068175	0.210745
AX-90652739	1	11069964	0.168621
AX-90652748	1	11071589	0.158487
AX-90528572	1	11071696	0.792339
AX-90528573	1	11071958	0.191751
AX-91411604	1	11127482	0.171929
AX-90632495	1	11127594	0.4282
AX-91436489	1	11127686	1.39713
AX-91422700	1	11128015	0.192675
AX-91418554	1	11128046	0.6878
AX-90618600	1	11128154	0.00510026
AX-90618599	1	11128198	0.143957
AX-91455478	1	11130271	0.541131
AX-90652743	1	11131379	0.101417
AX-91455479	1	11131960	0.669113
AX-90652751	1	11132602	0.15819
AX-91455477	1	11140732	0.0561914
AX-90652747	1	11143906	0.60487
AX-90652755	1	11146456	0.000827119
AX-91203237	1	11148473	0.0796072
AX-91840443	1	11150637	0.100074
AX-90652763	1	11150831	1.1601
AX-90652741	1	11151112	1.12112
AX-90652749	1	11156878	1.30825
AX-91840442	1	11157755	1.6045
AX-91455473	1	11158263	0.145602
AX-91455472	1	11158325	1.3734
AX-90576678	1	11159465	0.0398368
AX-90652745	1	11159606	0.56185
AX-90652761	1	11160110	1.76932
AX-91455486	1	11160139	0.572103
AX-91455474	1	11160312	0.549483
AX-90613131	1	11161538	0.73163
AX-91455483	1	11163886	0.283668
AX-90652735	1	11164233	0.287514
AX-91455487	1	11164646	0.309927
AX-90652789	1	11288395	0.659028
AX-90652800	1	11300135	0.793071
AX-90652817	1	11300577	0.501481
AX-90652818	1	11300581	0.829612
AX-90652813	1	11303687	0.956036
AX-91455511	1	11303737	0.335607
AX-90528577	1	11304855	0.00592558
AX-90652815	1	11325376	0.292549
AX-91203240	1	11325865	0.438801
AX-90652803	1	11352291	0.38576
AX-91455524	1	11359439	0.234015
AX-91455521	1	11359600	0.107994
AX-90652797	1	11359759	0.934732
AX-90652809	1	11361791	0.310871
AX-91403387	1	11364057	0.387324
AX-90599031	1	11364100	1.16416
AX-91840445	1	11408992	0.281552
AX-91455543	1	11411141	0.386138
AX-91455533	1	11412625	1.21878
AX-91203246	1	11416220	0.377412
AX-90652848	1	11416531	0.0914226
AX-91455534	1	11416611	0.613882
AX-91203244	1	11416653	1.26956
AX-91455535	1	11417029	0.080129
AX-90652836	1	11418454	0.395546
AX-90652847	1	11428528	0.62887
AX-91455540	1	11429208	0.339658
AX-91455542	1	11429556	0.432351
AX-90613659	1	11433035	0.651124
AX-90652840	1	11434192	0.822477
AX-90652851	1	11436192	0.175803
AX-91448564	1	11492142	0.63081
AX-90644739	1	11492189	0.374695
AX-90597090	1	11492524	0.160998
AX-90652864	1	11493790	1.11987
AX-90652801	1	11493924	0.291241
AX-91455559	1	11494085	0.871764
AX-91455558	1	11494252	0.192026
AX-91840450	1	11494290	0.0845019
AX-91203247	1	11497005	0.668476
AX-90652884	1	11497082	0.811517
AX-91436242	1	11584679	0.668062
AX-91422395	1	11584882	1.67478
AX-91422397	1	11585011	1.91678
AX-90623428	1	11585532	0.924977
AX-90586900	1	11587968	0.339523
AX-90652875	1	11588649	0.262671
AX-90591905	1	11589344	0.861101
AX-91455548	1	11591207	0.333574
AX-91455561	1	11591629	0.0569641
AX-90652877	1	11591778	0.118009
AX-91333448	1	11592113	1.01497
AX-91442763	1	11593589	0.517907
AX-90608529	1	11595228	0.0442122
AX-91447428	1	11637117	0.0145082
AX-90652910	1	11663467	1.1061
AX-91840452	1	11663610	1.21618
AX-91455565	1	11668122	0.097462
AX-91455581	1	11668475	2.47499
AX-90652893	1	11669438	1.10137
AX-91455575	1	11669677	1.24216
AX-90652919	1	11670165	1.35024
AX-91455577	1	11670223	0.109014
AX-90652897	1	11670300	0.3205
AX-91376667	1	11671250	0.350794
AX-91455571	1	11671770	0.347676
AX-90652898	1	11671810	0.878378
AX-91455573	1	11671986	0.11915
AX-91203253	1	11672345	0.368683
AX-90652888	1	11672586	0.614454
AX-90652889	1	11672703	0.0890402
AX-91450689	1	11675378	0.431605
AX-90652908	1	11678355	0.404163
AX-91203256	1	11711523	1.37738
AX-90652948	1	11712458	1.05912
AX-91840455	1	11712722	1.15224
AX-91455598	1	11714042	0.201138
AX-90652922	1	11714083	1.3422
AX-90652927	1	11717600	0.106693
AX-91455583	1	11717659	1.46544
AX-90652942	1	11718048	1.10489
AX-91840454	1	11718465	0.0440242
AX-91455584	1	11718595	0.390457
AX-90652920	1	11719268	0.142315
AX-90652934	1	11721384	0.344583
AX-90652946	1	11726102	0.25472
AX-91203257	1	11726138	0.359518
AX-90652969	1	11880702	0.171918
AX-91434633	1	11881848	1.08959
AX-91390637	1	11883656	1.32635
AX-90652959	1	11884280	0.57618
AX-90652973	1	11887531	1.07213
AX-91455633	1	11971141	0.76864
AX-90653008	1	11973028	0.807361
AX-90653004	1	11975668	0.395723
AX-90653000	1	11982524	0.533061
AX-90653033	1	12037679	0.267776
AX-90653019	1	12042153	0.508141
AX-91455658	1	12044095	0.129004
AX-90611815	1	12074398	0.146559
AX-90653011	1	12075272	0.927961
AX-90653040	1	12103166	2.20545
AX-90622901	1	12104830	0.368341
AX-91426941	1	12104935	0.0994958
[truncated: 173,155 more rows]

## Sheet: Supp. Fig. 3a
Supplementary Fig. 3a
Size of all identified trait associated regions
Size (kb)
2.758
7.004
1081.19
6.855
5698.13
1451.36
2674.18
6359.99
1509.65
1004.13
84.375
2278.46
1148.51
95.258
5.237
709.115
13.306
19.17
1.212
6.379
1931.18
453.967
52.971
1.487
37.002
505.324
5167.64
1625.85
3.932
35.06
22.53
3.645
1.694
13.311
34.765
907.798
1229.73
0.99
99.435
156.062
13.01
71.535
45.733
5574.24
3.885
3.221
1732.44
14.939
0.869
3.434
61.48
5.229
1.022
75.012
35.967
2.758
2.403
14.982
910.563
158.225
4185.95
156.726
169.948
74.952
5.86
421.894
790.654
1.142
6.887
980.425
1.212
7117.05
57.948
427.374
106.602
11.396
12.113
1.405
505.324
47.339
16.077
272.213
141.305
61.255
4.311
294.611
13.311
5.695
72.902
15.831
69.209
36.768
58.249
60.481
1.763
99.435
863.562
16.4
470.439
3.891
501.467
32.245
555.613
342.748
1.954
73.35
3643.8
1174.78
1.729
5.116
90.521
129.538
5
4118.46
1.284
110.278
2659.06
2674.18
4185.95
1122.4
545.757
603.474
790.654
14.177
453.967
156.95
19.793
5449.35
89.135
7.386
203.786
68.191
1.273
60.481
1.359
99.435
177.044
5206.01
5.595
11.785
77.202
21.201
6.654
0.601
3643.8
2.758
87.96
115.389
562.072
421.221
5
4118.46
177.59
1210.47
194.841
559.253
4.496
802.319
189.985
141.392
2583.35
27.791
58.177
961.248
156.95
2272.05
2624.96
38.471
306.469
5449.35
89.135
22.142
10.147
71.844
76.221
56.571
4.757
15.831
1.273
2.706
42.89
2.035
322.023
154.521
5206.01
109.208
39.851
3.885
1140.07
2953.7
0.601
165.037
3643.8
1076.93
1239.13
95.164
8.515
9.341
2095.04
1045.01
15.099
272.213
201.759
4.799
44.067
1104.74
0.671
305.755
93.609
4.697
43.593
3.876
48.619
18.196
135.033
141.734
4.731
2432.5
1174.78
1.506
333.199
589.431
677.047
3.708
66.03
174.845
45.163
8.293
4.52
108.058
118.264
35.936
322.023
1844.39
2793.15
50.051
21.859
1174.78
5.599
480.98
105.706
1.258
1.559
13.731
746.863
88.38
158.254
74.659
1631.21
899.772
3960.5
876.377
36.599
163.394
21.169
21.193
3.852
26.691
457.575
2072.06
1.799
23.399
87.616
192.87
6581.43
1135.57
12.661
168.418
3.122
111.78
80.004
4673.16
119.815
17.644
931.037
1342.59
117.968
9.829
5.504
246.171
3678.03
1408.01
4135.82
104.344
57.663
52.593
433.931
426.144
3883.71
855.944
289.039
95.067
6.333
49.425
1324.7
325.242
1.396
68.353
46.466
338.29
24.329
3.342
1413.45
17.27
86.424
1.526
7.332
1015.77
384.331
4432.74
792.925
4440.17
178.919
178.919
552.611
19.375
3865.95
674.102
407.777
26.327
1310.34
86.176
17.506
956.471

[truncated: 9 more sheets: Supp. Fig. 3b, Supp. Fig. 5, Supp. Fig. 7a, Supp. Fig. 7b, Supp. Fig. 8a, Supp. Fig. 8b, Supp. Fig. 9, Supp. Fig. 10a, Supp. Fig. 10b]
